# Supplementary material for: A Systems Approach Uncovers Restrictions for Signal Interactions Regulating Genome-wide Responses to Nutritional Cues in Arabidopsis
Source: PLoS Comput Biol. 2009 Mar 20;5(3):e1000326. doi: 10.1371/journal.pcbi.1000326 (PMC2652106; doi:10.1371/journal.pcbi.1000326)
Supplement: Table S1 — (1.47 MB XLS) [file pcbi.1000326.s003.xls]

## Sheet: Krouk et al Table S1 Model Whol
probe	C	N	L	O	C.N	C.L	C.O	L.N	N.O	L.O	C.N.L	L.N.O	C.N.O	C.L.O	C.N.L.O
AFFX-r2-At-Actin-M_s_at	0	0	959.18	1231.21	0	0	0	0	0	0	0	0	0	0	0
AFFX-r2-At-Actin-3_s_at	518.003	0	1290.93	725.602	0	0	0	0	0	0	0	0	0	0	0
AFFX-r2-At-GAPDH-5_s_at	1322.38	0	0	-1487.12	0	0	-1092.25	0	0	1430.35	0	0	0	0	0
AFFX-r2-At-GAPDH-3_s_at	1257.58	0	0	-1619.92	0	0	-1120.19	0	0	1458.09	0	0	0	0	0
AFFX-Athal-GAPDH_3_s_at	616.295	0	658.727	-295.142	0	0	-662.995	0	0	0	0	0	0	0	0
AFFX-Athal-GAPDH_5_s_at	684.482	0	254.446	-358.73	0	0	-629.882	0	0	0	0	0	0	0	0
AFFX-Athal-GAPDH_M_s_at	1236.48	0	0	-1347.03	0	0	-1073.46	0	0	1257.01	0	0	0	0	0
AFFX-Athal-Ubq_M_f_at	0	0	0	1481.89	0	0	0	0	0	-2355.68	0	0	0	0	0
267628_at	0	0	0	344.981	0	0	0	0	0	-417.85	0	0	0	0	0
267629_at	0	0	0	-59.4472	0	0	0	0	0	48.8125	0	0	0	0	0
267630_at	0	0	37.6167	50.7625	0	-27.8771	0	-28.8271	0	275.685	0	0	0	0	0
267635_at	0	0	0	363.946	0	0	0	0	0	1585.26	0	-306.65	0	0	0
267640_at	0	0	95.974	-105.163	0	0	0	0	0	0	-77.0058	0	0	0	95.7135
267644_s_at	0	0	0	130.713	0	0	0	0	0	0	0	0	0	0	0
267645_at	0	0	0	74.5389	0	0	0	0	0	0	0	0	0	0	0
267595_at	0	0	403.335	0	0	0	0	-148.967	0	-252.292	0	164.867	0	0	0
267596_s_at	0	0	66.2908	188.57	0	0	0	-50.597	0	0	0	0	0	0	0
267600_at	922.484	0	479.18	0	0	0	-981.6	0	0	0	-697.603	0	0	0	847.5
267606_at	0	0	0	64.2194	0	0	0	0	0	0	0	-60.3333	0	0	0
267607_s_at	0	0	0	1925.96	0	0	0	0	0	-858.188	0	0	0	0	0
267610_at	0	0	0	-378.341	117.489	0	0	0	0	0	0	0	0	0	0
267611_at	-42.2816	0	-44.2434	0	0	0	0	0	0	0	0	0	0	0	0
267612_at	0	0	0	1077.85	0	0	0	0	0	-791.7	0	0	0	0	0
267614_at	0	0	-57.5487	0	0	0	0	0	0	-49.445	0	0	0	0	0
267617_at	-545.753	0	-450.205	-249.453	0	0	514.24	0	0	0	0	0	0	0	0
267624_at	0	0	0	-82.9597	0	0	0	0	0	-155	0	0	0	0	0
267590_at	178.496	0	483.62	0	0	0	0	0	0	-587.757	0	0	0	0	0
267562_at	0	0	38.2425	80.3725	0	0	0	0	0	79.6225	0	48.795	-39.84	0	0
267564_at	-41.8344	0	-46.9531	-159.722	0	0	0	0	0	0	0	0	0	0	0
267569_at	0	0	0	51.6076	0	0	0	0	0	0	0	0	0	0	0
267577_at	104.336	0	0	0	-75.275	0	-106.275	0	0	0	0	0	105.425	0	0
267578_at	0	0	0	0	0	0	0	0	0	166.132	0	0	0	0	0
267586_at	0	0	0	0	0	0	0	0	0	157.73	0	0	0	0	0
267588_at	629.345	0	0	-783.205	0	-459	-633.72	0	0	0	0	0	0	472.325	0
267530_at	0	0	0	-21.6389	0	0	0	0	0	39.75	0	0	0	0	0
267532_at	0	0	0	218.486	0	0	-75.925	0	-29	-194.1	0	0	0	74.55	0
267533_at	0	0	0	83.6118	0	0	0	0	0	0	0	0	0	0	0
267534_at	0	0	0	-144.31	0	0	0	0	0	0	0	0	0	0	0
267535_at	0	0	0	191.028	0	0	0	0	0	0	0	0	0	0	0
267538_at	0	0	0	88.0056	0	0	78.7	0	0	0	0	0	0	0	-85.85
267542_at	0	0	0	-21.5236	0	0	0	0	0	0	0	0	0	0	0
267544_at	213.188	0	150.637	0	0	-136.387	-238.85	0	0	-155.975	0	0	0	179.5	0
267548_at	-169.25	0	-149.642	-221.15	0	110.867	166.525	0	0	138.867	0	0	0	-98.0667	0
267549_at	0	0	0	0	0	0	0	0	0	55.3346	0	0	0	0	0
267550_at	0	0	0	254.374	0	0	0	0	0	-183.95	0	0	0	0	0
267553_s_at	0	0	0	236.632	0	0	0	0	0	429.975	0	0	0	0	0
267557_at	-70.9	0	-83.95	102.831	0	0	72.8375	0	0	-197.887	0	0	0	0	0
267527_at	0	0	0	25.5972	0	0	0	0	0	-26.95	0	0	0	0	0
267498_at	0	0	104.342	169.75	0	0	0	-104.142	0	-383.692	0	114.717	0	0	0
267503_at	0	0	0	166.706	0	0	0	0	0	0	0	-75.6833	0	0	0
267504_at	0	0	0	200.861	0	0	0	0	0	-193.4	0	0	0	0	0
267505_at	0	0	0	39.7361	0	0	0	0	0	176.387	0	0	0	0	0
267507_at	135.6	0	121.45	-113.375	0	-94.375	-161.475	0	0	0	0	0	0	169.225	0
267511_at	0	0	-257.205	610.4	0	0	0	0	0	-746.683	0	0	0	0	0
267513_at	-108.992	0	-145.904	285.988	0	0	0	0	0	-327.683	0	0	0	0	0
267516_at	0	0	0	1703.68	0	0	0	0	0	-1467.2	0	0	0	0	0
267517_at	0	0	0	2254.32	0	0	0	0	598.725	-1551.2	0	-661.725	0	0	0
267518_at	-144.366	0	-134.859	-311.389	0	0	143.503	0	0	140.697	0	0	0	0	0
267519_at	0	0	42.7942	0	24.535	0	0	-37.7592	0	-58.7167	0	36.7167	-36.85	0	0
267523_at	-432.363	0	-372.248	1162.46	0	353.474	0	0	0	-1198.85	0	0	0	0	0
267524_at	-164.99	0	-220.994	1006.86	0	0	0	0	0	-1020.78	0	0	0	0	0
267526_at	0	0	0	5625.98	0	0	0	0	0	2911.66	0	0	0	0	0
267492_at	-288.993	0	-307.627	1341.47	0	0	0	0	0	-1265.46	0	0	0	0	0
267493_at	0	0	0	-70.825	0	0	0	0	0	0	0	0	0	0	0
267469_at	0	0	0	290.232	0	0	0	0	0	-316.762	0	0	0	0	0
267470_at	0	0	0	-2857.34	0	0	0	0	0	0	0	0	0	0	0
267471_at	0	0	0	69.7569	0	0	0	0	0	489.212	0	0	0	0	0
267477_at	-818.6	0	-844.2	609.5	0	677.075	835.175	0	0	-650.125	0	0	0	-732.875	0
267483_at	62.6673	0	57.0708	0	0	0	-63.8988	0	0	98.5477	0	0	0	0	0
267484_at	0	0	0	931.269	0	0	0	0	0	-739.65	0	0	0	0	0
267486_at	-643.325	0	-633.033	-1416.38	0	496.583	658.8	0	0	759.808	0	0	0	-499.733	0
267488_at	-349.432	0	-379.093	-1020.47	0	0	345.382	0	0	377.368	0	0	0	0	0
267490_at	0	0	0	-367.97	0	0	0	0	0	0	0	0	0	0	0
267439_at	0	0	0	-207.543	0	0	0	0	0	0	0	0	0	0	0
267448_at	0	0	0	-35.4	0	0	0	0	0	-72.875	0	0	0	0	0
267456_at	0	336.743	0	-364.732	-409.475	0	0	-398.675	0	0	416.35	0	0	0	0
267460_at	-92.3125	0	-105.316	317.363	0	85.9943	0	0	0	-278.331	0	0	0	0	0
267435_at	0	0	0	1056.21	0	0	0	0	0	1254.55	0	0	0	0	0
267412_at	0	0	35.2013	-110.401	0	0	0	0	0	0	0	0	0	0	0
267418_at	0	0	0	-286.456	148.286	0	0	0	0	0	0	0	-138.894	0	0
267419_at	32.6735	0	0	-90.7154	0	0	0	0	0	116.758	59.7603	0	0	0	-97.9426
267423_at	0	0	0	289.871	0	0	0	0	0	-192.05	0	0	0	0	0
267425_at	0	0	0	0	0	0	0	0	0	1062.62	0	215.275	0	-431.775	0
267427_at	0	0	0	-74.6562	0	0	0	0	0	0	0	0	0	0	0
267430_at	0	0	0	171.189	0	0	0	0	0	1089.83	0	0	0	-183	0
267433_at	-43.25	0	-35.6875	51.75	0	42.8	0	0	0	-44.075	0	0	0	0	0
267400_at	-366.13	0	-262.754	-631.68	0	0	371.868	0	0	0	0	0	0	0	0
267373_at	-238.55	0	-210.867	-221.4	0	202.717	205.15	0	0	204.892	0	0	0	-177.667	0
267376_at	0	0	0	93.0806	0	0	0	0	0	356.363	0	0	0	0	0
267377_at	106.357	0	0	416.995	0	0	0	0	0	0	0	0	0	0	0
267379_at	0	0	0	453.338	0	0	0	0	0	0	0	0	0	0	0
267380_at	0	0	0	-175.308	0	0	0	0	0	0	0	0	0	0	0
267381_at	0	0	-194.532	-194.963	0	0	0	0	0	161.62	0	0	0	0	0
267382_at	86.7746	-44.3733	147.071	0	0	-85.1457	-89.5992	0	47.6984	-147.02	0	0	0	92.7453	0
267384_at	0	0	-230.454	-426.188	0	137.992	0	0	0	218.029	0	0	0	-137.142	0
267385_at	0	0	0	-1195.98	0	0	0	0	0	0	0	0	0	0	0
267366_at	0	0	0	-351.693	0	0	0	0	0	1027.36	0	0	0	0	0
267367_at	0	0	0	471.476	0	0	0	0	0	0	0	0	0	0	0
267368_at	706.372	0	0	-835.715	0	0	-639.122	0	0	0	0	0	0	0	0
267370_at	-114.65	0	-151.783	-75.25	0	138.183	117.6	0	0	83.6083	0	0	0	-162.408	0
267344_at	0	0	0	0	0	0	0	0	0	49.4692	0	36.775	0	0	0
267346_at	0	0	-129.007	-88.1434	0	0	0	0	0	0	0	0	0	0	0
267355_at	0	0	232.158	0	0	0	0	0	0	0	0	0	0	0	0
267356_at	0	0	0	0	0	0	0	0	0	192.831	0	0	0	0	0
267357_at	-1004.32	0	-1035.2	0	0	878.096	769.755	0	502.54	0	0	-536.036	0	-702.732	0
267359_at	0	0	0	0	0	0	0	0	0	47.5875	0	0	0	0	0
267361_at	0	0	0	98.4444	0	0	0	0	0	224.412	0	0	0	0	0
267364_at	0	0	880.146	0	0	0	0	0	0	0	0	0	0	0	0
267337_at	0	0	0	615.161	0	0	0	0	0	-556.65	0	0	0	0	0
267339_at	-84.5	0	-63.1352	142.75	0	87.2818	0	0	0	-294.793	0	0	0	0	0
267340_at	-426.207	0	-494.436	-129.876	0	257.636	296.739	0	-88.475	0	0	0	0	-202.25	0
267310_at	0	0	321.152	-126.713	0	0	0	0	0	-250.79	0	0	0	0	0
267314_at	0	0	0	-116.931	0	0	0	0	0	0	0	0	0	0	0
267316_at	0	0	0	-131.422	0	0	0	0	0	0	0	0	0	0	0
267318_at	0	0	0	548.048	0	0	0	0	0	-285.562	0	0	-151.892	0	0
267319_at	256.675	0	0	-157.713	-310.675	0	-242.537	0	0	0	0	0	300.3	0	0
267330_at	-137.75	0	-117.025	0	0	112.125	171.425	0	0	0	0	0	0	-174.175	0
267335_s_at	0	0	0	0	0	0	0	0	0	70.2423	0	0	0	0	0
267336_at	0	0	0	116.444	0	0	0	0	0	384.05	0	-135.9	0	0	160.2
267278_at	-134.196	0	-121.814	-164.671	0	0	133.771	0	0	0	0	0	0	0	0
267284_at	111.24	0	38.7738	-86.3726	-46.425	0	-83.3024	0	0	0	0	0	0	0	0
267288_at	0	0	-33.9225	-50.6875	0	0	0	0	0	123.323	0	0	0	-54.05	0
267289_at	0	0	0	-116.619	0	0	0	0	0	0	0	0	0	0	0
267293_at	0	0	0	-1060.77	0	0	0	0	0	-687.112	0	0	0	0	0
267294_at	0	0	0	0	0	0	0	0	0	1382.27	0	0	0	0	0
267298_at	0	-73.4928	0	483.757	0	0	-64.9875	0	0	-325.738	0	0	0	0	0
267299_at	0	0	0	0	0	0	0	0	0	113.352	0	0	0	0	0
267300_at	0	0	0	325.447	0	0	307.025	0	0	-245.2	0	0	0	-312.25	0
267301_at	245.963	0	115.381	-217.031	0	0	-165.485	125.341	0	0	-346.929	0	0	0	260.717
267302_at	24.4559	0	45.4066	0	0	0	-32.25	0	0	0	0	0	0	0	0
267304_at	0	0	0	-96.0889	0	0	0	0	0	0	0	0	0	0	0
267306_at	126.289	0	160.721	0	0	0	0	0	0	211.379	0	0	0	0	0
267307_at	0	0	0	-524.643	0	0	0	0	0	0	0	0	0	0	0
267308_at	75.576	0	120.618	0	0	0	-48.6375	0	0	0	0	0	0	0	0
267277_at	0	0	0	-214.172	0	0	0	0	0	0	0	0	0	0	0
267246_at	0	0	-130.613	150.238	0	0	0	0	0	-399.012	0	0	0	0	0
267247_at	0	0	0	115.069	0	0	0	0	0	192.35	0	0	0	0	0
267251_at	-368.45	0	-434.216	0	0	261.802	0	0	0	-405.423	0	0	0	0	0
267254_at	-562.42	0	0	-1052.46	481.175	0	566.508	0	0	0	0	0	-471.7	0	0
267256_s_at	0	0	0	0	0	0	0	0	0	883.853	0	0	0	0	0
267261_at	0	0	0	414.406	0	0	0	0	0	458.337	0	0	279.942	0	0
267262_at	0	0	0	922.304	0	0	0	0	0	487.387	0	0	0	0	0
267265_at	0	0	0	1336.4	0	0	-333.988	0	-511.275	-709.5	0	533.275	0	0	0
267266_at	-49.44	0	0	-120.203	0	0	73.9275	0	0	0	0	0	0	0	0
267239_at	185.456	0	0	-282.444	0	0	0	0	0	0	0	0	0	0	0
267240_at	0	0	0	-161.618	0	0	0	0	0	0	0	0	0	0	0
267215_at	153.688	0	89.6375	0	0	-185.662	-174	0	0	-106.35	0	0	0	212.025	0
267220_at	0	0	0	35.3339	0	0	0	33.4714	0	203.062	-37.55	-58.7964	0	0	0
267221_at	22.8579	0	0	-36.7921	0	0	0	0	0	0	0	0	0	0	0
267226_at	0	0	0	-1910.71	0	0	0	0	0	0	0	0	0	0	0
267230_at	0	0	-131.827	312.212	0	0	0	0	0	-415.697	0	0	0	0	0
267233_s_at	-353.99	0	851.903	-491.277	0	0	0	0	0	0	0	0	0	0	0
267236_at	0	0	0	0	0	0	0	0	0	-600.337	0	0	0	0	0
267238_at	0	0	0	1741.21	0	0	0	0	0	-1536.01	0	0	0	0	0
267212_at	553.023	0	632.727	-170.776	0	0	-433.923	0	0	252.798	0	0	0	0	0
267185_at	0	0	0	94.4736	0	0	0	0	0	-75.6625	0	0	0	0	0
267187_s_at	0	0	350.957	0	0	0	0	0	0	140.643	0	0	0	0	0
267188_at	78.6667	0	53.4417	134.529	0	0	-81.3167	0	0	0	0	0	0	0	0
267189_at	0	0	-154.524	0	0	0	0	0	0	0	0	0	0	0	0
267191_at	61.74	0	0	-51.9975	0	-44.675	-61.3775	0	0	0	0	0	0	48.475	0
267196_at	0	0	0	1530.47	0	0	0	0	181.613	759.038	0	0	0	0	0
267200_at	0	0	0	70.0778	0	0	0	0	0	-64.1375	0	0	0	0	0
267201_at	0	0	0	39.3069	0	0	0	0	0	0	0	0	0	0	0
267202_s_at	0	0	-46.18	-104.1	0	0	0	0	0	53.0425	0	0	0	0	0
267207_at	0	0	54.2013	-337.864	0	0	0	0	0	0	0	0	0	0	0
267151_at	51.8714	0	55.6821	0	0	0	0	0	0	237.018	0	0	0	0	0
267152_at	0	0	0	223.608	0	0	0	0	0	1399.17	0	0	0	0	0
267154_at	2698.27	0	2650.69	-1218.91	0	-2653.96	-2715.86	0	0	0	0	0	0	2494.45	0
267157_at	0	0	0	0	0	0	0	0	0	86.575	0	0	0	0	0
267158_at	0	0	0	228.284	0	0	0	0	0	0	0	0	0	0	0
267162_s_at	0	0	0	-83.6236	0	0	0	0	0	0	0	0	0	0	0
267165_at	0	0	0	0	0	0	0	0	0	654.723	0	0	0	0	0
267169_at	0	0	0	134.226	0	0	0	0	0	198.75	0	0	0	0	0
267172_at	0	0	0	361.697	0	0	0	0	0	1260.19	0	0	0	0	0
267174_at	0	0	101.801	0	0	0	0	0	0	0	0	0	0	0	0
267175_s_at	0	0	123.236	0	0	0	0	0	0	106.058	0	0	0	0	0
267177_at	0	0	85.7351	-52.9238	0	0	0	-56.1476	0	0	0	0	0	0	0
267178_at	0	0	-1654.12	-2715.09	0	0	0	0	0	1605.79	0	0	0	0	0
267181_at	0	0	-92.1975	-72.5125	0	0	0	0	0	170.847	0	0	0	0	0
267182_at	0	0	27.559	0	0	0	0	0	0	0	0	0	0	0	0
267121_at	1199.06	0	1300.9	0	0	-1685.05	-1412.65	0	0	-1513.84	0	0	0	1903.22	0
267123_at	0	0	27.2757	-38.2257	0	0	0	0	0	0	0	0	0	0	0
267126_s_at	0	0	0	0	0	0	0	0	0	602.188	0	0	0	0	0
267127_at	0	0	140.287	0	0	235.6	0	0	0	0	-252.65	0	0	-217	238.05
267128_at	-105.638	0	-284.311	-451.925	0	0	0	0	0	282.174	0	0	0	0	0
267134_at	-359.15	0	-378.45	-180.45	0	305.85	375.85	0	0	0	0	0	0	-329.275	0
267138_s_at	0	0	0	813.028	0	0	0	0	0	-379.363	0	0	0	0	0
267141_at	0	0	71.405	0	0	0	0	0	0	-92.5175	0	0	0	0	0
267088_at	0	0	0	600.933	0	0	0	0	0	565.1	0	0	0	0	0
267090_at	0	0	0	0	0	0	0	0	0	170.515	0	0	0	0	0
267092_at	0	0	414.405	321.113	0	0	0	0	0	-1233.99	0	0	0	0	0
267095_at	0	0	0	-250.236	0	126.939	0	0	0	167.225	0	0	0	-127.889	0
267096_at	155.158	0	115.449	0	-134.05	0	-153.211	0	0	-115.828	0	0	135.15	0	0
267101_at	426.913	0	1078.16	0	0	-754.462	-476.675	0	0	-1131.22	0	0	0	794.65	0
267102_at	-51.7857	0	-50.0286	0	0	0	0	0	0	-126.721	0	0	0	0	0
267104_at	0	0	0	4933.41	0	0	0	0	0	-4373.91	0	0	0	0	0
267112_at	379.175	0	308.317	0	0	-475.167	-399.175	0	0	301.633	0	0	0	534.817	0
267113_at	0	0	0	-42.4729	0	0	0	0	0	0	0	0	0	0	0
267115_s_at	0	0	0	44.1931	0	0	0	0	0	-31.05	0	0	0	0	0
267057_at	0	0	0	45.6792	0	0	0	0	0	94.15	0	0	0	0	0
267060_at	0	0	85.3812	0	0	0	0	0	0	171.988	0	0	0	0	0
267061_at	0	0	0	102.669	0	0	0	0	0	950.15	0	0	0	-206.4	0
267062_at	0	0	-119.985	0	0	0	0	0	0	0	0	0	0	0	0
267069_at	0	0	-81.5329	-146.505	0	0	0	0	0	0	0	0	0	0	0
267070_at	0	0	69.5663	0	0	0	0	0	0	-60.7194	-30.6629	0	0	0	0
267072_at	57.0109	0	0	-51.0704	-47.1625	0	0	0	0	0	0	0	0	0	0
267076_at	0	0	0	0	0	0	0	0	0	5168.55	0	0	0	0	0
267077_at	-103.959	0	-100.889	-179.384	0	0	117.821	0	0	0	0	0	0	0	0
267078_at	0	0	0	30.3083	0	0	0	0	0	84.25	0	0	0	-45.5	0
267080_at	0	0	0	47.8778	0	0	0	0	0	0	0	0	79.85	0	-80.55
267084_at	0	0	0	78.1333	0	0	0	0	0	359	0	-74.975	0	0	0
267052_at	-215.275	0	-290.825	-350.3	0	165.725	212.825	0	0	153.4	0	0	0	-128.525	0
267053_s_at	1750.25	0	1616.11	-1327.88	0	-1867.01	-1749.62	0	0	-1616.66	0	0	0	1878.86	0
267054_at	-36.01	0	0	-69.635	0	0	28.6225	0	0	0	0	0	0	0	0
267027_at	0	0	0	195.489	0	0	0	0	0	0	0	0	0	0	0
267034_at	-988.36	0	0	-2315.46	714.525	0	968.135	0	0	0	0	0	-734.15	0	0
267035_at	-1715.88	0	-1715.83	-1445.92	0	1509.83	1641.8	0	0	1097	0	0	0	-1413.25	0
267036_at	0	0	0	102.118	0	0	0	0	0	0	0	0	0	0	0
267040_at	122.038	0	159.466	0	0	0	-124.916	0	0	-158.243	0	0	0	0	0
267044_at	0	0	36.6007	-63.8757	0	0	0	0	0	0	0	0	0	0	0
267045_at	-814.425	0	-746.742	-915.575	0	682.142	817.725	0	0	747.042	0	0	0	-680.017	0
267023_at	307.85	0	288.775	-454.644	0	0	-275.163	0	0	367.688	0	0	0	0	0
266995_at	-491.4	0	-494.033	-510.15	0	462.058	632.925	0	0	333.158	0	0	0	-585.758	0
266996_at	0	0	0	0	0	0	0	0	0	261.995	0	0	0	0	0
267000_at	0	0	0	45.5167	0	0	0	0	0	115.3	0	0	0	0	0
267001_at	0	0	115.722	0	0	0	0	0	0	0	0	0	0	0	0
267002_s_at	0	0	0	18482.1	0	0	0	0	2131.51	-4394.25	0	0	0	3085.03	0
267004_at	57.3138	0	58.6487	0	0	0	-70.45	0	0	0	0	0	0	0	0
267005_at	0	0	0	102.453	0	0	0	0	0	496.613	0	0	0	0	0
267006_at	0	0	27.1414	-57.1164	0	0	0	0	0	0	0	0	0	0	0
267010_at	0	0	0	0	0	0	0	0	0	67.5212	0	0	0	0	0
266989_at	0	0	0	0	0	0	0	0	0	150.527	0	0	0	0	0
266990_at	-17.3238	0	-27.9387	38.1575	0	0	0	0	23.7875	0	0	0	0	0	0
266991_at	0	0	0	0	0	0	0	0	0	115.061	0	0	0	0	0
266992_at	0	0	178.44	-370.55	0	0	0	0	0	-208.265	0	0	0	0	0
266967_at	0	0	-506.402	-1610.64	0	0	0	0	0	506.577	0	0	0	0	0
266975_at	0	0	0	-669.455	0	0	0	0	0	0	0	0	0	0	0
266976_at	0	0	0	-118.65	0	0	0	0	0	0	0	0	0	0	0
266977_at	0	0	190.946	-451.521	0	0	0	0	0	0	0	0	0	0	0
266978_at	0	0	0	-121.83	0	0	0	0	0	0	0	0	0	0	0
266979_at	0	0	0	163.81	0	0	0	0	0	1070.56	0	0	0	-168.875	0
266981_at	871.07	0	995.811	0	0	0	-976.688	0	0	0	0	0	0	0	0
266983_at	0	0	-138.12	1057.61	0	0	0	0	0	-917.655	0	0	0	0	0
266984_at	-924.775	0	-1288.17	1468.92	0	751.164	0	0	0	-1837.86	0	0	0	0	0
266959_at	0	0	36.2645	-25.527	0	0	0	0	0	0	0	0	0	0	0
266934_at	23.7115	0	47.7028	0	35.9431	0	0	0	0	-54.1775	0	44.7454	-64.6839	0	0
266935_at	-62.7712	0	-72.4054	0	0	0	67.7469	0	0	-62.7938	0	0	0	0	0
266938_at	0	0	0	88.7319	0	0	0	0	0	0	0	0	0	0	0
266951_at	0	0	-21.1225	0	0	0	0	0	24.79	68.9625	0	0	0	0	0
266957_at	0	0	0	0	0	0	0	0	0	123.095	0	0	0	0	0
266899_at	0	0	0	131.236	0	0	0	0	0	320	0	-73.725	0	0	0
266904_at	0	0	-320.168	641.6	0	0	0	0	0	-1053.94	0	0	0	0	0
266910_at	0	0	0	-209.791	0	0	0	0	0	0	0	0	0	0	0
266911_at	-61.4682	0	-52.3318	-112.834	0	0	65.1932	0	0	-53.4182	0	0	0	0	0
266913_at	21.2949	0	0	0	0	0	-21.8071	20.1466	0	0	0	-21.1214	0	0	0
266917_at	0	0	0	-90.7396	0	0	0	0	0	0	0	0	0	0	0
266922_s_at	-37.2684	0	0	43.9941	0	0	0	0	0	-46.5	0	0	0	0	0
266923_at	-285.525	0	-318.075	1028.53	0	0	345.1	0	0	-1118.5	0	0	0	0	0
266924_at	45.3012	0	76.6869	41.6137	0	0	-54.6012	0	0	0	0	0	0	0	0
266925_at	0	0	-191.37	1077.12	0	0	0	0	0	0	0	0	0	0	0
266927_at	-557.214	0	0	1381.51	0	0	0	0	0	-1198.1	0	0	0	0	0
266929_at	0	0	0	126.324	0	0	0	0	0	-57.4625	0	0	0	0	0
266896_at	0	0	-103.376	59.6632	0	0	0	0	0	0	0	0	0	0	0
266898_at	0	0	40.8888	0	0	0	0	0	0	169.28	0	0	0	-74.475	0
266867_at	0	0	0	26.8722	0	0	0	0	0	70.0625	0	0	0	0	0
266872_at	0	0	-21.9585	32.1375	0	0	0	0	0	-54.2552	28.6548	0	0	0	0
266873_at	0	0	0	45.2314	26.5209	0	0	0	0	0	0	0	0	0	0
266874_at	0	0	0	0	0	0	0	0	0	96.2365	0	0	0	0	0
266882_at	0	0	600.237	0	0	-233.3	0	-280.95	0	0	0	0	0	0	0
266884_at	0	0	-1679.05	-5057.58	0	0	0	0	0	0	0	0	0	0	0
266887_at	0	0	0	0	0	0	0	0	0	1077.54	0	0	0	0	0
266889_at	0	0	0	0	0	0	0	0	0	137.986	0	0	0	0	0
266890_at	0	0	0	-229.776	0	0	0	0	0	262.062	0	0	0	0	0
266893_at	-27.5311	0	-32.0981	65.8198	0	0	0	0	0	-74.2019	0	0	72.7708	0	-78.45
266838_at	0	0	0	-354.553	0	0	0	0	0	0	0	0	0	0	0
266839_at	-74.0507	0	0	-161.051	0	0	0	0	0	0	0	0	0	0	0
266845_at	0	0	0	142.131	0	0	0	0	0	-149.375	0	0	0	0	0
266847_at	-88.9924	0	0	0	0	0	96.4891	0	0	-131.903	0	0	0	0	0
266848_at	0	0	78.0088	0	0	0	0	0	0	57.9975	0	0	0	0	0
266856_at	0	0	0	290.518	0	0	0	0	0	169.338	0	0	0	0	0
266857_at	0	0	0	0	0	0	0	0	0	2297.66	0	0	0	517.775	0
266858_at	0	0	0	-108.863	0	0	0	0	0	0	0	0	0	0	0
266863_at	0	0	0	0	0	0	0	0	0	133.396	0	0	0	0	0
266865_at	250.299	0	541.619	576.537	0	0	-324.862	0	0	0	0	0	0	0	0
266804_at	131.36	0	232.726	-239.54	0	0	-167.373	0	0	0	0	0	0	0	0
266808_at	0	0	0	-2467.34	0	0	0	0	0	0	0	0	0	0	0
266811_at	0	0	0	57.6292	0	0	0	0	0	-54.0375	0	0	0	0	0
266812_at	34.7597	0	92.2122	0	0	0	-39.7578	-55.5516	0	-88.4977	0	57.2766	0	0	0
266813_at	0	0	0	360.822	0	0	0	0	0	206.825	0	0	0	0	0
266815_at	0	0	0	192.775	0	0	0	0	0	-188.312	0	0	0	0	0
266818_at	-18.6923	0	0	0	0	0	0	0	0	-34.4532	0	0	0	0	0
266819_at	0	0	-149.884	0	0	0	0	0	0	439.965	0	0	0	0	0
266820_at	0	0	261.686	0	0	0	0	0	0	-184.88	0	0	0	0	0
266822_at	0	0	100.086	-167.848	0	0	0	0	0	0	0	0	0	0	0
266827_at	49.9648	0	95.2031	0	-54.7539	0	-49.3539	-52.4922	0	-93.9922	0	54.4755	49.1372	0	0
266828_at	41.475	0	25.85	0	0	-28.375	-41.825	0	0	-23.05	0	0	0	30.425	0
266797_at	0	0	34.0694	0	0	0	0	0	0	0	0	0	0	0	0
266798_at	-150.582	0	-46.3905	-232.707	0	0	153.094	0	0	0	0	0	0	0	0
266799_at	-1036.62	0	-1418.82	-1798.78	0	700.867	1048.75	0	0	1277.77	0	0	0	-723.042	0
266801_at	0	0	0	0	0	0	0	0	0	129.643	0	0	0	0	0
266802_at	0	0	151.649	0	0	0	0	0	0	-120.093	0	0	0	0	0
266803_at	0	0	51.9537	0	0	0	0	0	0	151.528	0	0	0	0	0
266776_at	0	0	26.0699	-48.9881	0	-18.4387	0	0	0	0	0	0	0	0	0
266781_at	0	0	0	-67.0896	0	0	0	0	0	0	0	0	0	0	0
266782_at	0	0	0	0	0	0	0	0	0	76.7625	0	0	0	0	0
266783_at	79.5577	0	115.269	0	0	0	-87.5962	0	0	-120.183	0	0	0	0	0
266784_at	0	0	0	-507.765	0	0	0	0	0	0	0	0	0	0	0
266785_at	0	0	0	-112.578	0	0	0	0	0	0	0	0	0	0	0
266787_at	0	0	0	-214.968	0	0	0	0	0	0	0	0	0	0	0
266789_at	-98.0316	0	0	191.443	0	0	0	0	0	-353.95	0	0	0	0	0
266790_at	31.5071	0	67.0732	145.537	0	0	0	0	0	198.639	0	0	0	0	0
266791_at	0	0	0	-328.453	0	0	0	0	0	0	0	0	0	0	0
266770_at	88.2183	0	298.655	0	0	0	0	0	0	-274.189	289.299	0	0	0	-322.661
266745_at	0	0	0	370.136	0	0	-115.525	0	0	-207	0	0	48.05	82.7	0
266746_s_at	0	0	-2088.39	4594.32	0	0	0	0	0	-3341.75	0	0	0	0	0
266752_at	348.6	0	0	-430.738	-369.875	0	-339.613	0	0	0	0	0	348.675	0	0
266757_at	0	0	0	-73.85	0	0	0	0	0	0	0	0	0	0	0
266758_at	0	0	83.0375	-65.6875	0	0	0	-42.575	0	-45.8125	0	63.5	0	0	0
266760_at	0	-14.9868	0	42.4757	0	0	-18.75	0	0	71.65	0	0	0	0	0
266761_at	0	0	-114.125	-192.575	0	0	0	0	0	110.975	0	0	0	0	0
266767_at	0	0	0	88.6014	0	0	0	0	0	148.613	0	0	0	0	0
266768_s_at	0	0	1490.38	-752.791	0	0	0	0	0	0	0	0	0	0	0
266734_at	-92.8549	0	-127.501	0	0	0	85.4078	0	120.131	-103.018	0	-152.856	0	0	0
266735_at	27.9405	0	74.9378	0	0	0	0	0	0	51.0685	0	0	0	0	0
266711_at	-520.575	0	-575.042	-699.45	0	478.567	513.25	0	0	569.217	0	0	0	-465.092	0
266712_at	-534	0	-490.583	-602.175	0	452.258	533.725	0	0	483.908	0	0	0	-453.608	0
266716_at	0	0	0	2454.88	0	0	0	0	0	5040.59	0	-889.8	0	0	0
266718_at	-310.205	0	-283.341	-194.734	0	242.491	375.184	0	0	0	0	0	0	-297.9	0
266719_at	0	0	0	145.363	0	0	0	0	0	-127.537	0	0	0	0	0
266720_s_at	0	0	0	54.525	0	0	0	0	0	-76.0875	0	0	0	0	0
266721_at	0	0	57.5855	-38.948	0	0	0	0	0	0	0	0	0	0	0
266707_at	0	0	0	230.597	0	0	0	0	0	290.6	0	0	0	0	0
266709_at	271.389	0	241.362	-244.574	0	0	-244.876	0	0	0	0	0	0	0	0
266679_at	0	0	0	194.957	0	0	0	0	0	-195.4	0	0	0	0	0
266684_at	0	0	44.766	0	0	0	0	0	0	0	0	0	0	0	0
266687_at	0	0	30.652	-45.4093	0	0	0	0	0	0	31.8292	0	0	0	0
266693_at	-1159.75	0	-1052.97	-902.65	0	953.825	1125.12	0	0	623.2	0	0	0	-907	0
266694_at	0	0	0	259.265	0	0	0	0	0	-318.4	0	0	0	0	0
266695_at	-415.935	0	-503.598	1308.84	0	478.892	0	0	0	-989.333	0	0	928.99	0	-824.411
266704_at	0	0	0	0	0	0	0	0	0	100.274	0	0	0	0	0
266705_at	220.452	0	287.711	0	0	0	-264.475	0	0	0	0	0	0	0	0
266648_at	0	0	0	0	0	0	0	0	0	76.5202	0	0	0	0	0
266650_at	0	0	0	292.093	0	0	0	0	0	-251.688	0	0	0	0	0
266653_at	0	0	-43.225	0	0	0	0	0	0	0	0	0	0	0	0
266656_at	-1933.65	0	-2728.29	0	0	1873.79	1594.67	0	0	0	0	0	0	-1584.65	0
266658_at	-155.088	0	-200.36	0	0	101.81	89.625	0	0	0	0	0	0	0	0
266662_at	0	0	0	0	0	0	0	0	0	261.556	0	0	0	0	0
266663_at	0	0	84.58	-91.1375	0	0	0	0	0	-75.38	0	0	0	0	0
266668_at	0	0	0	0	0	0	0	0	0	36.3837	0	0	0	0	0
266669_at	884.013	0	726.879	0	0	-833.129	-1000.52	0	0	-843.767	0	0	0	949.292	0
266670_at	-55.95	0	-102.442	-147	0	81.0417	64.625	0	0	102.442	0	0	0	-82.2167	0
266672_at	0	0	0	98.0243	0	0	0	0	-56.9125	752.638	0	0	62.7	0	0
266673_at	0	0	0	1514.46	0	0	0	0	0	1615.51	0	0	0	0	0
266643_s_at	0	0	43.5816	-64.8691	0	0	0	0	0	0	0	0	0	0	0
266616_at	0	0	0	19.5086	0	-15.7734	0	0	0	0	21.275	0	0	0	0
266617_at	0	0	0	2123.61	0	0	0	0	0	-1565.69	0	0	0	0	0
266620_at	0	0	0	84.584	0	0	0	0	0	0	0	0	0	0	0
266621_at	0	0	41.5941	120.831	0	0	0	0	0	0	0	0	0	0	0
266635_at	-72.9	0	-93.5879	0	0	72.5968	0	0	65.5	0	0	-91.4855	0	0	0
266636_at	0	0	0	1070.82	0	0	0	0	0	1696.76	0	0	0	0	0
266638_at	0	0	0	354.233	0	0	0	0	0	517.562	0	0	0	0	0
266640_at	0	0	33.3488	0	0	0	0	0	0	-42.93	0	0	0	0	0
266642_at	0	0	0	173.392	0	0	0	0	0	429.725	0	0	0	0	0
266608_at	0	0	0	62.8806	0	0	0	0	0	157.7	0	0	0	0	0
266613_at	-157.007	0	-159.661	-107.414	0	188.286	213.889	0	0	0	0	0	0	-276.5	0
266614_at	0	0	0	3122.06	0	0	0	0	0	-1792.5	0	0	0	0	0
266587_at	0	0	0	0	0	0	0	0	0	511.137	0	0	0	0	0
266591_at	0	0	100.812	-157.738	0	0	0	0	0	0	0	0	0	0	0
266596_at	89.825	0	82.0667	0	0	-89.7667	-109.8	0	0	-96.5917	0	0	0	117.342	0
266597_at	20.3577	0	40.2595	0	0	0	-25.8662	-28.8007	0	-28.5176	0	0	0	0	0
266600_at	0	0	0	81.8535	0	0	0	0	0	0	0	0	0	0	0
266580_at	-181.625	0	-280.308	0	0	128.658	186.975	0	0	-121.742	0	0	0	-147.558	0
266581_at	257.853	0	0	-283.248	0	0	-254.028	0	0	0	0	0	0	0	0
266583_at	0	0	0	5877.67	0	0	0	0	0	-4480.25	0	0	0	0	0
266552_at	-632.2	-583.25	-798.033	0	756.9	850.433	803.8	664.783	1519.9	0	-890.983	-1515.75	-1352.6	-1096.9	1489.6
266553_at	127.894	0	0	-284.387	0	0	0	0	0	428.887	0	0	0	0	0
266554_s_at	0	0	0	-303.661	0	0	0	0	0	-163.537	0	0	0	0	0
266555_at	0	0	-37.0987	-45.3888	0	0	0	0	0	0	0	0	0	0	0
266556_at	0	0	0	-83.9271	0	0	0	0	0	0	0	0	0	0	0
266560_at	0	0	109.34	0	0	0	0	-41.9432	0	-29.7432	0	0	0	0	0
266561_at	111.975	0	153.025	0	0	-171.65	-138.3	0	0	-188.225	0	0	0	201.825	0
266565_at	22.9621	0	9.06724	0	-26.75	0	-23.2664	0	0	0	0	0	26.15	14.6328	0
266570_at	0	0	0	151.618	0	0	0	0	0	693.875	0	-129.325	0	-111.225	0
266572_at	0	0	0	76.0333	0	0	0	0	0	164.988	0	0	0	0	0
266574_at	0	0	0	-66.7111	0	0	0	0	0	34.6375	0	0	0	0	0
266575_at	0	0	0	0	0	0	0	0	0	348.316	0	0	0	0	0
266579_at	0	0	198.254	-144.279	0	0	0	0	0	0	0	0	0	0	0
266520_at	-50.1475	0	0	-56.9412	0	0	48.185	0	0	-56.9625	0	0	0	0	0
266521_at	0	0	0	95.4153	0	0	0	0	0	259.012	0	0	0	0	0
266522_at	0	0	0	-59.4569	0	0	0	0	0	0	0	0	0	0	0
266525_at	0	0	0	-87.3299	0	0	0	0	0	0	0	0	0	0	0
266526_at	0	0	0	-74.2986	0	0	0	0	0	0	0	0	0	0	0
266534_at	-58.0829	0	0	172.692	0	0	0	0	0	-317.375	0	0	0	0	0
266546_at	0	0	-247.548	-661.888	0	0	0	0	0	251.185	0	0	0	0	0
266549_at	0	0	61.8813	0	0	0	0	0	0	-67.9375	0	0	0	0	0
266551_at	0	0	0	440.239	0	0	0	0	0	67.75	0	119.3	0	96.8	-175.65
266517_at	0	0	0	-911.778	0	0	0	0	0	0	0	0	0	0	0
266519_at	0	0	0	0	0	0	0	0	0	98.9625	0	0	0	0	0
266495_at	0	0	107.835	0	0	0	0	0	0	0	0	0	0	0	0
266500_at	0	0	0	0	0	0	0	0	0	597.626	0	0	0	0	0
266507_at	0	0	33.9087	0	0	0	0	0	0	-42.965	0	0	0	0	0
266509_at	0	0	0	309.715	0	0	0	0	0	105.825	0	0	0	0	0
266513_at	0	0	-152.798	405.837	0	0	0	0	0	-455.14	0	0	0	0	0
266515_at	0	0	0	-176.704	0	0	0	0	0	0	0	0	0	0	0
266516_at	0	0	0	594.267	0	0	184.45	0	176.5	-219.15	0	-218.75	0	-235.05	220.4
266482_at	0	0	0	-110.454	0	0	0	0	0	0	0	0	0	0	0
266483_at	0	0	0	357.515	0	0	139.438	0	0	0	0	0	0	-151.7	0
266484_at	0	0	0	0	0	0	0	0	0	-62.001	0	0	0	0	0
266485_at	0	0	0	-141.915	0	0	0	0	0	0	0	0	0	0	0
266458_at	0	0	0	1110.58	0	0	0	0	0	0	0	0	0	0	0
266459_at	0	0	-120.394	-83.3309	0	0	0	0	0	0	0	0	0	0	0
266460_at	0	0	0	463.283	0	0	0	0	0	-321.175	0	0	0	0	0
266461_at	2584.97	0	0	-1008.06	-1946.45	0	-2254.44	0	0	0	0	0	1970.8	0	0
266462_at	0	0	0	50.8278	0	0	0	0	0	-49.95	0	0	117.567	0	-125.9
266467_at	0	0	-34.39	-60.25	0	0	0	0	0	106.615	0	0	0	-56.5	0
266468_at	0	0	0	170.188	0	0	0	0	0	-331.712	0	0	0	0	0
266472_at	0	0	0	14.6222	0	0	0	0	0	0	0	0	0	0	0
266476_at	0	0	-158.733	-517.38	0	0	0	0	0	0	0	0	0	0	0
266481_at	0	0	0	62.0556	0	0	0	0	0	64.5	0	0	0	0	0
266456_at	103.825	0	172.742	0	0	-170.517	-125.4	0	0	-174.517	0	0	0	180.892	0
266457_at	205.933	0	0	0	0	0	-280.012	0	0	0	0	0	0	0	0
266428_at	0	0	0	507.711	0	0	0	0	0	-441.825	0	0	0	0	0
266437_at	0	0	-136.8	0	0	0	0	0	0	-253.988	0	0	0	0	0
266447_at	423.854	0	107.205	0	-290	0	-452.896	0	0	-136.609	0	0	303.975	0	0
266448_s_at	-30.8952	0	-48.6408	0	0	0	0	0	0	-78.128	0	0	0	0	0
266452_at	59.1215	0	0	0	-41.3875	0	-72.0625	0	0	0	0	0	0	0	0
266394_at	0	0	0	-59.5611	0	0	0	0	0	164.525	0	0	0	0	0
266395_at	925.913	0	398.598	0	0	-863.648	-989.4	0	0	0	0	0	0	808.725	0
266399_at	0	0	0	0	0	0	0	0	0	263.642	0	0	0	0	0
266400_at	0	0	36.6717	-74.2217	0	0	0	0	0	0	0	0	0	0	0
266403_at	0	0	0	-107.293	0	0	0	0	0	0	0	0	0	0	0
266407_at	-136.812	0	-183.597	0	0	158.773	106.2	0	0	0	0	0	0	-130.225	0
266410_at	0	0	-70.2257	-73.6118	0	0	0	0	0	0	0	0	0	0	0
266411_at	0	0	37.4174	0	0	0	0	0	0	0	0	0	0	0	0
266413_at	197.677	0	108.791	0	-141.325	0	-203.1	0	0	0	0	0	116.025	0	0
266415_at	0	0	0	2776.69	0	0	0	0	0	-2662.72	0	0	0	0	0
266416_at	75.1137	0	135.811	-228.161	0	0	0	0	0	0	0	0	0	0	0
266418_at	0	0	0	0	0	0	0	0	0	792.665	0	0	0	0	0
266421_at	0	0	0	4797.78	0	0	1645.5	0	0	1800.12	0	0	0	0	0
266425_at	0	0	0	-46.4618	0	0	0	0	0	0	0	0	0	0	0
266363_at	-167.023	0	-170.055	-45.3455	0	146.505	158.67	0	0	0	0	0	0	-149.725	0
266365_at	701.013	0	389.133	-165.75	-323.075	-477.108	-698.513	0	0	-361.833	0	0	321.125	467.458	0
266368_at	45.5919	0	-43.3356	-42.4144	-69.8625	0	0	0	0	0	0	0	0	0	0
266384_at	0	0	0	0	0	0	0	0	0	49.3606	0	0	0	0	0
266356_at	0	0	0	-95.7597	0	0	0	0	0	0	0	0	0	0	0
266357_at	0	0	0	0	0	0	0	0	0	68.4654	0	0	0	0	0
266358_at	0	0	30.6849	-96.0099	0	0	0	0	0	0	0	0	0	0	0
266362_at	78.4212	0	59.5954	0	0	0	-89.4669	0	0	-57.1662	0	0	0	0	0
266334_at	0	0	49.9271	-104.694	95.0055	0	0	0	0	0	0	0	-104.131	0	0
266336_at	-232.725	239.308	-345.14	-431.634	0	211.315	219.25	0	-226.483	319.14	0	0	0	-196.915	0
266340_at	0	0	-18.6566	-45.7059	0	0	0	0	0	0	0	0	0	0	0
266342_at	0	0	-120.928	-142.147	0	0	0	0	0	0	0	0	0	0	0
266344_at	0	0	0	-100.659	0	0	0	0	0	0	0	0	0	0	0
266346_at	0	0	0	-80.4049	0	0	0	0	0	0	0	0	0	0	0
266351_at	-297.077	0	-291.998	181.205	0	0	286.815	0	0	-338.665	0	0	0	0	0
266352_at	0	0	65.9392	0	0	44.4364	0	0	0	-84.2636	0	0	0	0	0
266353_at	0	0	2774.84	-2950.05	0	0	0	0	0	-2766.42	0	0	0	0	0
266355_at	-23.5781	0	-42.7769	38.8311	0	37.4436	0	0	0	0	0	0	35.0626	0	-60.2167
266328_at	0	0	-193.192	-240.358	0	0	0	0	0	0	0	0	0	0	0
266329_at	0	0	0	0	0	0	0	0	0	395.481	0	0	0	0	0
266331_at	-389.972	115.528	-319.357	-185.993	0	312.482	402.943	0	0	0	0	0	0	-345.3	0
266300_at	0	0	0	526.678	0	0	0	0	0	-150.287	0	0	0	0	0
266302_at	0	0	0	642.189	0	0	-141.275	0	0	-600.675	0	0	0	143.3	0
266304_at	0	0	-60.4632	-106.274	0	0	0	0	0	0	0	0	0	0	0
266307_at	0	0	0	-95.6181	0	0	0	0	0	0	0	0	0	0	0
266309_at	0	0	0	-117.088	0	0	0	0	0	0	0	0	0	0	0
266313_at	0	248.411	-133.161	0	132.812	0	0	0	-261.538	0	0	0	0	0	0
266314_at	0	0	107.009	0	0	0	0	0	0	0	0	0	0	0	0
266316_at	0	0	-212.162	-323.875	0	0	0	0	0	207.738	0	0	0	0	0
266317_at	0	0	252.613	0	0	0	0	0	0	0	0	0	0	0	0
266319_s_at	0	0	0	55.7236	0	0	0	0	0	30.8375	0	0	0	0	0
266321_at	0	0	0	-74.0396	0	0	0	0	0	0	0	0	0	0	0
266322_at	0	0	0	-460.858	0	0	0	0	0	0	0	0	0	0	0
266323_at	0	0	63.9184	-102.156	0	0	0	0	0	0	0	0	0	0	0
266324_at	0	0	0	123.606	0	0	0	0	0	-59.0625	0	0	0	0	0
266326_at	624.725	0	702.545	0	0	-847.02	-693.925	0	0	0	0	0	0	800.725	0
266269_at	0	0	0	-24.1382	0	0	0	0	0	0	0	0	0	0	0
266276_at	0	0	-276.587	-370.425	0	0	0	0	0	268	0	0	0	0	0
266277_at	0	0	0	309.69	0	0	0	0	0	299.663	0	0	0	0	0
266279_at	0	0	0	431.57	0	0	0	0	0	0	0	0	0	0	0
266285_at	0	0	0	79.5875	0	0	0	0	0	254.137	0	0	0	0	0
266288_s_at	0	0	0	-163.258	0	0	0	0	0	0	0	0	0	0	0
266289_at	0	0	68.3812	0	0	55.4375	0	0	0	0	0	0	0	0	0
266290_at	90.6375	0	0	-186.05	0	-76.2	0	0	0	0	0	0	0	0	0
266293_at	0	0	0	66.6833	0	0	0	0	0	211.325	0	0	0	0	0
266295_at	90.9481	0	398.483	0	0	0	-76.3885	0	0	-243.123	0	0	0	0	0
266299_at	0	0	0	248.71	0	0	0	0	0	980.7	0	0	0	0	0
266265_at	0	0	0	334.274	0	0	0	0	0	-144.775	0	0	0	0	0
266266_at	93.1605	0	79.6145	0	0	0	-88.7	0	0	0	0	0	0	0	0
266238_at	-154.643	0	-250.12	-128.705	0	0	0	0	0	0	0	0	0	0	0
266246_at	0	0	0	0	0	0	-24.9606	0	0	0	0	0	0	0	0
266247_at	0	0	-63.1513	-286.636	0	0	0	0	0	0	0	0	0	0	0
266254_at	0	0	0	40.8764	0	0	0	0	0	64.8875	0	0	0	0	0
266256_at	764.271	0	905.623	0	0	0	-852.337	0	0	0	0	0	0	0	0
266257_at	0	0	0	-133.606	0	0	0	0	0	145.575	0	0	0	0	0
266258_at	0	0	499.488	-445.012	0	0	0	0	0	0	0	0	0	0	0
266259_at	-794.925	0	-880.258	208.275	0	650.733	605.175	0	0	-287.167	0	0	450.9	-465.708	-412.45
266261_at	0	0	0	0	0	0	0	0	0	-119.409	0	0	0	0	0
266262_at	0	0	0	-60.4528	0	0	0	0	0	0	0	0	0	0	0
266205_s_at	0	0	0	1602.91	0	0	0	0	0	-769.163	0	0	0	0	0
266206_at	378.235	0	327.02	-298.553	0	0	-372.685	0	0	0	0	0	0	0	0
266207_at	0	0	0	215.836	0	0	0	0	0	568.263	0	0	0	0	0
266209_at	0	0	138.463	0	0	0	0	-115.25	0	-132.475	0	114.15	0	0	0
266210_at	0	0	952.459	0	0	0	0	0	0	-561.628	0	0	0	0	0
266215_at	0	0	0	2320.51	0	580.487	0	0	660.997	-1978.62	0	0	-1171.34	0	0
266216_at	-33.8493	0	55.6074	-144.893	73.7699	0	0	80.2632	0	0	-179.971	-84.2074	-67.4074	0	209.957
266218_s_at	606.772	0	0	0	0	-457.2	-683.475	0	0	0	0	0	0	471.475	0
266221_at	149.534	0	199.466	-126.42	0	0	-151.734	0	0	-151.016	0	0	0	0	0
266224_at	-182.687	0	-234.164	1830.89	0	0	0	0	0	-451.174	0	0	0	0	0
266225_at	0	0	0	1773.09	0	0	0	0	-693.275	2708.9	0	0	0	0	0
266231_at	0	0	-96.0868	0	0	0	0	0	0	0	0	0	0	0	0
266232_at	0	0	0	-84.9326	0	0	0	0	0	0	0	0	0	0	0
266202_at	0	0	0	65.0333	0	0	0	0	0	-71.9625	0	0	0	0	0
266204_at	0	0	0	15.8146	0	0	0	0	0	0	0	0	0	0	0
266175_at	0	0	0	54.9854	0	0	0	0	0	0	0	0	0	0	0
266180_at	0	0	-73.2513	-122.049	0	0	0	0	0	0	0	0	0	0	0
266181_at	0	0	-176.178	0	0	0	0	0	0	0	0	0	0	0	0
266182_at	-35.2044	0	-76.7706	-116.579	0	0	0	0	0	0	0	0	0	0	0
266184_s_at	0	0	0	-91.5549	0	0	0	0	0	0	0	0	0	0	0
266187_at	91.225	0	120.083	0	0	-132.858	-93.3	0	0	-78.1833	50.95	0	0	140.233	0
266188_at	0	0	0	303.436	0	0	0	0	0	-266.4	0	0	0	0	0
266196_at	0	0	0	-274.883	0	0	0	0	0	0	0	0	0	0	0
266172_at	0	0	0	4169.55	0	0	0	0	763.4	-1907.6	0	-890.275	0	0	0
266150_s_at	-383.275	0	-429.592	-382.725	0	306.767	424.225	0	0	281.042	0	0	0	-349.317	0
266155_at	0	0	0	0	0	0	0	0	0	76.3202	0	0	0	0	0
266156_at	-831.05	0	-754.9	-892.625	0	635.55	852.025	0	0	490.825	0	0	0	-659.875	0
266162_at	0	0	0	-454.754	0	0	0	0	0	0	0	0	0	0	0
266165_at	0	0	0	2709.2	0	0	0	0	0	1995.14	0	0	0	0	0
266166_at	0	0	-145.248	-392.55	0	0	0	0	0	353.085	0	0	0	0	0
266140_at	0	0	-85.54	390.262	0	0	0	0	0	-445.123	0	0	0	0	0
266110_at	0	0	0	400.796	0	0	0	0	0	-285.725	0	0	0	0	0
266116_at	0	0	-217.253	0	0	0	0	0	0	0	0	0	0	0	0
266119_at	0	0	944.447	0	0	0	0	0	0	959.215	0	0	0	0	0
266120_at	0	0	0	302.529	0	0	0	0	0	0	0	0	0	0	0
266121_at	0	0	0	86.8347	0	0	0	0	0	-137.738	0	0	0	0	0
266122_at	-20.0813	0	42.2188	-61.3813	0	0	0	0	0	0	0	0	0	0	0
266123_at	0	0	0	14981.2	0	0	0	0	5317.85	-6738.43	0	-5503.8	0	0	0
266128_at	0	0	0	7.37222	0	0	-7.75	0	-7.6	-7.65	0	10.85	8.65	9.05	-12.85
266130_at	0	0	0	-47.2667	0	0	0	0	0	-57.6875	0	0	0	0	0
266131_at	0	0	0	0	0	0	0	0	0	-84.3471	0	0	0	0	0
266106_at	-241.423	0	-339.792	451.725	0	0	0	0	0	-617.82	0	0	0	0	0
266079_at	43.0709	0	87.538	0	0	0	0	0	0	137.189	0	0	-69.7129	0	0
266080_at	-46.2632	0	0	-74.9007	0	0	0	0	0	0	0	0	0	0	0
266083_at	0	0	0	-101.441	0	0	0	0	0	0	0	0	0	0	0
266086_at	27.9365	0	43.1988	0	0	0	-34.9292	0	0	-42.8415	0	0	0	0	0
266087_at	0	0	80.4007	0	0	0	0	0	0	0	0	0	0	0	0
266089_at	0	0	38.7125	0	0	96.3125	0	0	0	211.325	-76.175	0	0	0	0
266090_at	0	0	0	183.098	-68.725	0	0	0	0	-162.863	0	0	99.8833	0	0
266091_at	0	0	0	56.1569	0	0	0	0	0	119.388	0	0	0	0	0
266093_at	0	0	138.409	-137.597	0	0	0	0	0	0	0	0	0	0	0
266095_at	0	0	-33.4639	0	0	0	0	0	0	0	0	0	0	0	0
266099_at	0	0	0	221.322	0	0	0	0	0	-278.2	0	0	0	0	0
266100_at	-54.525	31.3808	-50.8865	-90.1534	0	43.0115	71.825	0	-37.8933	50.0115	0	0	0	-61.6865	0
266051_at	0	0	0	51.2458	0	0	0	0	0	0	0	0	0	0	0
266057_at	0	0	95.2685	-41.0315	79.9759	56.6574	0	0	0	0	-90.6259	0	-88.3185	-89.6185	130.769
266062_at	320.15	0	147.258	-115.15	-176.4	-276.158	-329.413	0	0	-139.483	0	0	175.925	276.308	0
266064_at	27.225	0	35.525	0	0	-48.575	-52.225	0	0	-63.325	0	0	0	71.975	0
266065_at	0	0	0	187.867	0	0	0	0	0	-118.55	0	0	0	0	0
266071_at	0	0	-34.0862	-89.1263	0	0	0	0	0	0	0	0	0	0	0
266072_at	-1692.47	322.838	-1595.03	586.725	0	1430.93	2106.85	0	0	-946.448	0	0	0	-1816.15	0
266016_at	0	0	-93.5925	217.213	0	0	0	0	0	-187.37	0	0	0	0	0
266017_at	0	0	-502.264	-996.248	0	0	0	0	0	0	0	0	0	0	0
266018_at	-168.536	0	-170.658	510.9	0	136.829	0	0	0	0	0	-91.8353	120.442	0	0
266019_at	-315.597	0	-355.36	-404.497	0	169.532	203.893	0	0	191.207	0	0	0	0	0
266022_at	254.586	0	617.389	-324.276	0	0	-233.674	0	0	-420.426	0	0	0	0	0
265987_at	-451.325	0	-501.583	-316.35	0	436.108	368.2	0	0	248.408	0	0	0	-358.058	0
265989_at	-475.3	0	-509.892	-616.45	0	408.892	477.775	0	0	496.667	0	0	0	-414.642	0
265992_at	-45.7825	0	0	-92.22	0	0	44.32	0	0	0	0	0	0	0	0
265998_at	0	0	0	1806.4	0	0	0	0	0	-740.737	0	0	0	0	0
265999_at	-191.138	74.612	-135.961	-118.052	0	140.124	190.801	-68.426	-95.349	0	0	105.3	0	-145.5	0
266001_at	0	0	-129.08	-194.7	0	0	0	0	0	209.593	0	0	0	0	0
266006_at	0	0	0	-115.652	0	0	0	0	0	0	0	0	0	0	0
266010_at	0	0	0	-93.9458	0	0	0	0	0	0	0	0	0	0	0
266011_at	46.5	0	97.9083	0	0	-76.8083	-57.6	0	0	-110.708	0	0	0	88.3833	0
265952_at	-158.25	0	-311.35	0	0	0	0	0	0	0	0	0	0	0	0
265953_at	-617.777	0	-668.12	-175.805	0	443.095	499.905	0	0	0	0	0	0	-357.625	0
265955_at	0	0	74.2575	-80.75	0	0	0	0	0	-90.545	0	0	0	0	0
265959_at	0	0	0	51.2194	0	0	0	0	0	226.875	0	0	0	0	0
265962_at	0	0	0	-243.269	0	0	0	0	0	0	0	0	0	0	0
265965_at	0	0	41.2151	39.4474	0	0	0	0	0	0	0	0	0	0	0
265966_at	0	0	0	1462.03	0	0	0	0	0	415.775	0	0	0	0	0
265967_at	0	0	0	85.1903	0	0	0	0	0	168.562	0	0	0	0	0
265968_at	-630.502	0	-743.917	0	0	0	610.712	0	0	-629.898	0	0	0	0	0
265929_s_at	0	0	89.0487	0	0	0	0	0	0	-89.78	0	0	0	0	0
265935_at	0	0	0	-286.233	0	0	0	0	0	0	0	0	0	0	0
265936_at	46.2188	0	49.5375	0	0	0	-55.2375	0	0	0	0	0	0	0	0
265938_at	0	0	33.8875	0	0	53.125	0	0	0	0	-43.35	-29.925	0	-76.55	65.125
265939_at	0	0	0	36.2069	0	0	0	0	0	0	0	0	0	0	0
265943_at	0	0	0	-308.312	0	0	0	0	0	0	0	0	0	0	0
265948_at	48.8655	0	45.4588	-73.8358	0	0	-50.8534	0	0	-54.6716	48.8514	0	0	0	0
265917_at	0	0	0	66.2847	0	0	0	0	0	0	0	0	0	0	0
265918_at	0	0	0	305.197	0	0	0	0	0	141.488	0	0	0	0	0
265894_at	0	0	0	526.219	0	0	0	0	0	514.962	0	0	0	0	0
265897_at	0	0	0	-99.3893	648.736	0	0	0	0	0	-506.25	0	-640.411	0	513.75
265899_s_at	40.3079	0	16.5421	0	0	0	-57.95	0	0	0	0	0	0	0	0
265902_at	-48.3197	0	0	-97.7822	0	0	0	0	0	0	0	0	0	0	0
265910_at	0	0	0	0	0	0	0	0	0	401.419	0	0	0	0	0
265886_at	20.4075	0	41.2675	-29.13	0	0	0	0	0	0	0	0	0	0	0
265887_at	0	0	0	-113.577	0	0	0	0	0	0	0	0	0	0	0
265888_at	0	0	0	-55.3236	0	0	0	0	0	0	0	0	0	0	0
265858_at	75.6881	0	248.274	-342.387	0	0	0	0	0	254.526	0	0	0	0	0
265867_at	0	0	0	221.432	0	0	0	0	0	95.775	0	0	0	0	0
265868_at	-44.3975	0	-73.7775	-147.21	0	0	0	0	0	0	0	0	0	0	0
265869_at	0	0	0	92.8465	0	0	0	0	0	0	0	0	0	0	0
265870_at	0	0	0	-66.1347	0	0	0	0	0	0	0	0	0	0	0
265871_at	0	0	60.3062	0	0	0	0	0	0	-56.4625	0	0	0	0	0
265875_at	0	0	0	-28.1861	0	0	0	0	0	-40.75	0	0	0	0	0
265882_at	-233.512	0	109.175	-386.369	291.225	0	246.65	0	0	-215.662	0	0	-270.275	0	0
265884_at	0	0	67.5868	131.301	0	0	0	0	0	0	0	0	0	0	0
265852_at	166.2	0	272.583	-341.5	0	-309.333	-165.925	0	0	-285.933	0	0	0	324.283	0
265856_at	0	0	0	-66.1009	0	0	0	0	0	0	-58.6938	0	0	0	81.8009
265827_at	-83.375	0	-121.49	0	0	90.34	80.25	0	0	0	0	0	0	-114.7	0
265831_at	0	0	66.809	0	0	0	0	0	0	0	0	0	0	0	0
265837_at	0	0	0	0	0	0	0	0	0	2468.53	0	0	0	0	0
265841_at	-166.575	0	-322.683	-435.175	0	189.833	162.45	0	0	317.833	0	0	0	-198.733	0
265845_at	219.218	0	67.7786	-184.845	0	0	-230.568	0	0	0	0	0	0	0	0
265846_at	194.435	0	0	-99.615	-151.2	0	-197.035	0	0	0	0	0	150.275	0	0
265849_at	0	0	0	-90.8319	0	0	0	0	0	0	0	0	0	0	0
265826_at	0	0	0	73.716	0	0	0	0	0	0	0	0	0	0	0
265795_at	0	0	0	199.482	0	0	0	0	0	214.85	0	0	0	0	0
265796_at	-202.6	0	-207.2	-275.9	0	179.025	231.525	0	0	204.2	0	0	0	-208.825	0
265797_at	0	0	-30.7525	-45.975	0	0	0	0	0	31.94	0	0	0	0	0
265799_at	-202.927	0	-127.064	0	0	116.443	93.7294	0	0	-305.259	0	0	0	0	0
265811_at	0	0	12.7438	0	0	26.95	0	0	0	-10.7	-30.65	0	0	-21.95	38.1
265814_at	0	0	0	-189.88	0	0	0	0	0	0	0	0	0	0	0
265817_at	0	0	0	1178.87	0	0	0	0	0	-858.175	0	0	0	0	0
265818_at	160.426	0	170.974	0	0	0	-202.075	0	0	0	0	0	0	0	0
265819_at	0	0	0	0	0	0	0	0	0	191.793	0	0	0	0	0
265766_at	124.472	0	0	0	0	0	-143.683	0	0	0	155.817	0	0	0	-176.667
265768_at	-300.038	0	-315.507	0	0	303.358	336.05	0	0	0	0	0	0	-309.05	0
265769_at	0	0	117.369	0	0	0	0	0	0	-135.175	0	0	0	0	0
265770_at	0	0	0	0	0	0	0	0	0	-151.106	0	0	0	0	0
265771_at	29.8723	0	105.989	0	-40.7455	0	-94.7455	0	0	-160.622	-52.659	0	85.025	80.313	0
265772_at	0	0	-108.56	-201.99	0	0	0	0	0	0	0	0	0	0	0
265773_at	0	0	0	226.542	0	0	0	0	0	292.462	0	0	0	0	0
265777_at	30.225	0	111.612	-52.7	0	0	0	0	0	0	0	0	0	-49.25	0
265733_at	0	0	-364.527	-155.711	0	0	0	0	0	0	0	0	0	0	0
265734_at	0	0	0	-56.2201	0	0	0	0	0	0	0	0	0	0	0
265735_at	450.815	0	0	-623.06	0	0	-416.99	0	0	0	0	0	0	0	0
265736_at	754.158	0	1152.97	0	0	0	-973.987	0	0	0	0	0	0	0	0
265737_at	0	0	0	-309.476	0	0	0	0	0	0	0	0	0	0	0
265740_at	270.323	0	202.668	0	-305.45	0	-241.231	0	0	-192.338	0	0	283.425	0	0
265741_at	0	0	0	407.144	0	0	-71.5	0	0	-228.7	0	0	0	0	0
265742_at	0	0	0	0	0	0	0	0	0	200.844	0	0	0	0	0
265752_at	0	0	0	0	0	13.6615	0	0	0	0	-14.1	0	0	-13.75	14.85
265759_at	0	0	52.8983	41.1023	51.9106	0	0	0	0	0	0	0	-88.6523	0	0
265699_at	0	0	0	498.183	0	0	0	0	-62.3	154.775	0	0	0	0	0
265700_at	-52.1664	0	-127.421	0	0	0	0	0	0	0	0	0	0	0	0
265702_at	0	0	0	-77.0819	0	0	0	0	0	0	0	0	0	0	0
265704_at	0	0	0	0	0	0	0	0	0	420.187	0	0	0	0	0
265706_at	0	0	0	0	0	0	0	0	0	53.5933	0	0	0	0	0
265707_at	0	0	0	0	0	0	0	0	0	198.25	0	0	0	0	0
265712_s_at	-321.78	0	-476.279	-299.718	0	0	309.593	0	0	0	0	0	0	0	0
265715_s_at	40.9923	0	88.4208	0	0	0	-43.3488	0	0	46.5977	0	0	0	0	0
265717_at	0	0	0	-328.794	0	0	0	0	0	145.438	0	0	0	0	0
265720_at	-135.582	0	-63.5905	-281.582	0	0	128.169	0	0	0	0	0	0	0	0
265728_at	27.6375	0	37.6619	-39.7375	0	-46.458	0	0	0	-40.158	0	0	0	0	0
265729_at	0	0	-53.4559	-121.532	0	0	0	0	0	0	0	0	0	0	0
265698_at	0	0	0	55.9556	0	0	0	0	0	140.875	0	0	0	0	0
265671_at	339.012	0	538.894	-200.426	0	0	-278.812	0	0	0	0	0	0	0	0
265672_at	0	0	0	94.025	0	0	0	0	0	-87.9375	0	0	0	0	0
265673_at	-73.1046	0	0	170.52	0	0	0	0	0	0	0	0	0	0	0
265676_at	-36.5095	0	83.1565	-44.3	0	0	0	0	0	-58.069	0	0	0	0	0
265677_at	-126.28	0	-292.733	0	0	0	108.1	0	0	0	0	0	0	0	0
265678_at	0	0	36.8284	-25.5864	0	0	0	40.8409	0	0	-57.15	-74.9136	0	-45.0727	117.973
265679_at	0	0	0	-769.538	0	0	0	0	0	0	0	0	0	0	0
265680_at	-1735.7	0	-1802.67	481.25	0	1323.77	1411.92	0	0	-826.933	0	0	0	-1021.94	0
265695_at	0	0	46.3458	0	0	0	0	0	0	0	0	0	0	0	0
265662_at	0	0	-132.107	-220.6	0	0	0	0	0	120.233	0	0	0	0	0
265663_at	0	0	0	97.3063	0	0	0	0	0	0	0	0	0	0	0
265637_at	-75.7795	0	-52.6955	56.8102	0	0	67.0795	0	0	-134.555	0	0	0	0	0
265645_at	0	0	0	-108.41	0	0	0	0	0	0	0	0	0	0	0
265646_at	0	0	0	-69.5583	0	0	0	0	0	64.8375	0	0	0	0	0
265648_at	0	0	0	125.485	0	0	0	0	0	-184.412	0	0	0	0	0
265649_at	0	0	0	-1479.11	0	0	0	0	0	0	1354.73	0	0	0	-1354.54
265656_at	0	0	256.99	-103.509	219.356	0	0	0	0	-227.403	0	0	-210.065	0	0
265633_at	0	0	-347.592	660.087	0	0	0	0	0	-1046.74	0	0	879.1	0	-749.117
265610_at	-95.0136	0	-109.736	-221.494	0	0	111.039	0	80.8	-162.214	0	0	0	0	0
265611_at	0	0	0	7098.29	0	0	0	0	0	6341.66	0	0	0	0	0
265615_at	0	0	0	2139.24	0	0	0	0	0	0	0	0	0	0	0
265618_at	0	0	-28.4743	-71.3757	0	0	0	0	0	0	0	0	0	0	0
265620_at	-68.6	0	-67.95	-103.3	0	62.275	104.7	0	0	90.45	0	0	0	-110.05	0
265626_at	0	0	-84.9625	193.787	0	0	0	0	0	-219.588	0	0	0	0	0
265628_at	0	0	0	311.196	0	0	0	0	-75.525	334.95	0	0	0	0	0
265629_at	0	0	0	-195.367	0	0	0	0	0	66.6625	0	0	0	0	0
265575_at	0	0	0	469.314	0	0	0	0	0	-253.213	0	0	0	0	0
265580_at	0	0	-32.2525	91.8375	0	0	0	0	0	-88.985	0	0	0	0	0
265581_at	0	0	0	152.307	0	0	0	0	0	-119.025	0	0	0	0	0
265582_at	0	0	0	-73.6326	0	0	0	0	0	0	0	0	0	0	0
265583_at	0	0	0	-231.312	0	0	0	0	0	0	0	0	0	0	0
265593_s_at	-242.613	0	-287.521	428.562	0	184.856	0	0	0	-545.619	0	0	0	0	0
265597_at	0	0	0	-71.6868	0	0	0	0	0	0	0	0	0	0	0
265570_at	0	0	0	-97.2639	0	0	0	0	0	50.65	0	0	0	0	0
265573_at	-120.312	0	-122.463	332.762	0	132.317	0	0	0	-454.533	0	0	0	0	0
265543_at	0	0	-150.649	-670.001	0	0	0	0	0	0	0	0	0	0	0
265545_at	85.8	0	146.042	0	0	-53.8667	-98.525	0	0	-141.617	0	0	0	64.9917	0
265560_at	0	0	0	12530.2	0	0	0	0	0	-2930.19	0	0	1984.21	0	0
265561_s_at	0	0	0	-1012.72	0	0	0	0	0	0	0	0	0	0	0
265569_at	0	0	0	1432.69	0	0	0	0	0	0	0	0	0	0	0
265510_at	0	0	0	-160.113	0	0	0	0	0	0	0	0	0	0	0
265511_at	0	0	0	10350.3	0	0	0	0	0	-9481.46	0	0	0	0	0
265512_at	0	0	0	0	-41.9678	0	0	0	0	-30.0438	0	0	42.4719	0	0
265521_at	-21.5487	0	-27.2138	23.8012	0	0	0	0	0	0	0	0	0	0	0
265536_at	0	0	-114.883	0	0	0	0	0	0	0	0	0	0	0	0
265538_at	80.0538	0	97.8796	0	0	0	-80.1831	0	0	-72.7838	0	0	0	0	0
265478_at	-1651.59	0	-2305.41	4538.24	0	1441.41	0	0	0	-2823.89	0	0	0	0	0
265479_at	0	0	-52.1075	-77.4125	0	0	0	0	0	51.47	0	0	0	0	0
265480_at	0	0	1705.09	5854.75	0	0	0	0	0	0	0	0	0	0	0
265481_at	-270.586	0	-402.791	4883.12	0	0	0	0	0	-2492.77	0	0	0	0	0
265484_at	0	0	0	22.5819	0	0	0	0	0	62.15	0	0	0	0	0
265495_at	-283.954	0	-317.487	262.846	0	163.041	182.959	0	0	-257.634	0	0	0	0	0
265499_at	0	0	-90.2575	-168.963	0	0	0	0	0	60.395	0	0	0	0	0
265472_at	0	0	0	811.679	0	0	0	0	0	-468.075	0	0	0	0	0
265475_at	0	0	0	-806.842	2141.59	0	0	1248.14	0	0	0	-986.938	-2137.24	0	0
265476_at	0	0	0	109.509	0	-50.4609	0	0	0	-260.145	0	0	0	0	0
265448_at	0	0	0	-50.8354	0	0	0	0	0	0	0	0	0	0	0
265450_at	82.0151	0	0	-176.316	0	0	0	0	0	-201.838	0	0	0	0	0
265457_at	0	0	0	521.811	0	0	0	0	0	-335.75	0	0	0	0	0
265458_at	0	0	0	78.8576	0	0	0	0	0	0	0	0	0	0	0
265460_at	0	0	0	1840.16	0	0	0	0	0	-1529.03	0	0	0	0	0
265461_at	0	0	-136.78	-137.932	0	0	0	0	0	0	0	0	0	0	0
265467_at	0	0	0	-297.844	0	0	0	0	0	0	0	0	0	0	0
265470_at	0	0	-52.4586	-30.5414	0	0	0	0	0	0	0	0	0	0	0
265471_at	-597.414	0	-338.037	-495.689	0	0	555.301	0	0	0	0	0	0	0	0
265446_at	67.7369	0	-299.424	-675.675	0	0	0	0	0	184.449	0	0	0	0	0
265417_at	0	0	0	1988.28	0	0	0	0	0	-1592.41	0	0	0	0	0
265418_at	0	0	78.965	66.275	0	0	182.025	0	0	-164.39	0	0	0	-160.475	0
265423_at	0	0	0	-56.8597	0	0	0	0	0	94.7375	0	0	0	0	0
265424_at	0	0	-269.303	-389.038	0	0	0	0	0	242.952	0	0	0	0	0
265426_at	-184.106	0	-173.863	0	0	0	173.887	0	0	0	0	0	0	0	0
265427_at	-111.906	0	-104.782	0	0	0	118.3	0	0	0	0	0	0	0	0
265431_at	0	0	0	45.1819	0	0	0	0	0	-63.175	0	0	0	0	0
265433_at	0	0	0	-53.3299	0	0	0	0	0	0	0	0	0	0	0
265435_s_at	0	0	0	-836.183	0	0	0	0	0	0	0	0	0	0	0
265439_at	0	0	0	-3424.15	0	0	0	0	0	0	0	0	0	0	0
265440_at	-245.825	0	-362.52	0	0	265.345	234.65	0	0	0	0	0	0	-243.375	0
265415_at	0	0	0	889.694	0	0	0	0	0	1382.94	0	0	0	0	0
265385_at	0	0	0	-111.626	0	0	0	0	0	0	0	0	0	0	0
265387_at	-437.413	0	-412.321	5492.99	0	438.556	0	0	0	-5469.77	0	0	0	0	0
265389_at	0	0	0	0	0	0	0	0	0	120.582	0	0	0	0	0
265392_at	0	0	0	770.343	0	0	0	0	0	-460.712	0	0	0	0	0
265394_at	0	0	-61.0725	209.7	0	0	0	0	0	-71.09	0	0	0	0	0
265400_at	0	0	0	2527.6	0	0	0	0	329.525	0	0	0	0	0	0
265405_at	0	0	127.502	-167.188	0	0	0	0	0	-117.453	0	0	0	0	0
265411_at	0	0	0	87.4715	0	0	0	0	0	0	0	0	0	0	0
265412_at	0	0	0	-105.315	0	0	0	0	0	0	0	0	0	0	0
265414_at	205.05	0	0	343.133	0	0	0	0	0	0	0	261.517	0	0	0
265352_at	0	0	0	634.664	0	0	0	0	0	1861.45	0	0	0	950.875	0
265355_at	0	0	0	-299.783	0	0	0	0	0	0	0	0	0	0	0
265356_at	0	0	0	-82.3389	0	0	0	0	0	0	0	0	0	0	0
265357_at	0	0	741.185	0	0	0	0	0	0	-692.335	0	0	0	0	0
265359_at	0	0	0	-156.719	0	0	0	0	0	0	0	0	0	0	0
265374_at	0	0	0	5647.63	0	0	0	0	0	4162.69	0	0	0	0	0
265321_at	-852.395	0	-851.609	-494.591	0	392.034	564.841	0	0	0	0	0	0	0	0
265324_at	-21.7894	0	-62.0481	-44.8769	0	0	0	0	0	0	0	0	0	0	0
265325_at	0	0	0	-56.8361	0	0	0	0	0	0	0	0	0	0	0
265327_at	0	0	0	-145.748	0	0	0	0	0	0	0	0	0	0	0
265337_at	0	0	103.529	0	87.3917	0	0	0	0	-105.304	-128.979	0	-143.2	0	212.804
265338_at	52.6766	0	79.7796	0	0	0	-74.5125	0	0	0	0	0	0	0	0
265339_at	0	0	126.938	-167.151	0	0	0	0	0	0	0	0	0	0	0
265340_at	66.8095	0	58.7202	-22.553	0	0	-60.6095	0	0	0	0	0	0	0	0
265342_at	0	0	0	598.531	0	0	0	0	0	-230.075	0	0	0	0	0
265343_at	-95.8886	0	-117.211	-267.651	0	0	80.3261	0	0	170.899	0	0	0	0	0
265344_at	0	0	0	423.4	0	0	0	0	0	-907.812	0	0	0	0	0
265345_at	0	0	-51.3559	-169.169	0	0	0	0	0	0	0	0	0	0	0
265350_at	0	0	20.7787	0	0	0	0	0	0	-32.11	0	0	0	0	0
265351_at	0	0	0	-133.567	0	0	0	0	0	0	0	0	0	0	0
265319_at	0	0	200.704	0	0	0	0	0	0	650.665	0	0	0	0	0
265291_at	-166.15	0	-187.05	0	0	142.775	154.925	0	0	-94.875	0	0	0	-136.475	0
265297_at	0	0	0	215.271	0	0	0	0	0	-119.438	0	0	0	0	0
265305_at	0	0	0	0	0	0	0	0	0	186.553	0	0	0	0	0
265306_at	0	0	0	-128.342	0	0	0	0	0	0	0	0	0	0	0
265314_at	0	0	0	101.354	0	0	0	0	0	-102.588	0	0	0	0	0
265283_at	62.1266	0	92.4796	0	0	0	-51.4375	0	0	0	0	0	0	0	0
265284_at	-334.168	0	-364.795	0	0	0	333.55	0	0	0	0	0	0	0	0
265285_at	0	0	0	-59.2479	0	0	0	0	0	0	0	0	0	0	0
265287_at	0	0	0	2873.05	0	0	0	0	0	326.488	0	0	0	0	0
265288_at	0	0	0	93.4444	0	0	0	0	0	219.162	0	0	0	0	0
265257_at	124.401	0	0	-255.562	0	0	0	0	0	0	0	0	0	0	0
265262_at	14.0732	0	0	-12.0643	0	0	0	0	0	0	0	0	-25.0985	-23.1985	36.0485
265265_at	0	0	0	151.172	0	0	0	0	0	-92.15	0	0	0	0	0
265266_at	-118.744	0	-188.724	507.188	0	0	0	0	0	-664.888	0	0	0	0	0
265269_at	0	0	0	-43.5799	0	0	0	0	0	0	0	0	0	0	0
265270_at	0	0	0	-142.881	0	212.986	0	0	0	0	-199.45	0	0	-222.619	229.7
265273_at	0	0	101.254	0	0	0	0	0	0	-120.01	0	0	0	0	0
265274_at	0	0	69.1513	0	0	0	0	0	0	-79.5825	0	0	0	0	0
265276_at	0	0	0	752.294	0	0	0	0	0	-766.517	0	0	310.517	0	-325.733
265277_at	53.4382	0	102.599	0	0	0	0	0	0	0	0	0	0	0	0
265279_at	0	0	0	-42.466	0	0	0	0	0	0	0	0	0	0	0
265281_at	0	0	-176.81	151.825	0	0	0	0	0	-172.852	0	0	0	0	0
265226_at	0	0	0	-87.3486	0	0	0	0	0	168.613	0	0	0	0	0
265233_s_at	0	0	0	250.743	0	0	0	0	0	-195.637	0	0	0	0	0
265243_at	28.95	0	0	-29.3375	0	0	-35.3125	0	0	0	0	0	0	0	0
265244_at	105.662	0	218.624	0	0	-147.903	0	0	0	286.884	0	0	0	0	0
265245_at	0	0	0	403.985	0	0	0	0	0	-326.238	0	0	0	0	0
265246_at	-27.6435	0	-28.4345	-31.356	0	0	38.406	0	0	0	0	0	0	0	0
265247_at	0	0	0	3287.53	0	0	0	0	0	2213.79	0	0	0	0	0
265248_at	0	0	0	1048.68	0	0	0	0	0	-697.513	0	0	0	0	0
265249_at	0	0	0	87.1875	0	0	0	0	0	-83.7625	0	0	0	0	0
265250_at	0	40.0961	0	-228.316	0	0	0	0	0	0	0	0	0	0	0
265252_at	0	0	53.8842	-95.6967	0	0	0	0	0	0	0	0	0	0	0
265253_at	0	0	52.6943	-56.9336	0	-26.9129	0	51.9329	0	0	0	-70.8914	0	0	0
265220_at	-404.061	0	-444.766	-350.934	0	208.153	335.597	0	0	0	0	0	0	0	0
265201_at	0	0	0	-60.5111	0	0	0	0	0	0	0	0	0	0	0
265203_at	0	0	0	97.2118	0	0	0	0	0	0	0	0	0	0	0
265204_at	0	0	0	-22.6201	0	0	0	0	0	0	0	0	0	0	0
265208_at	0	0	0	-746.916	0	0	0	0	0	0	0	0	0	0	0
265210_at	489.402	0	566.143	-220.886	0	0	-436.214	0	0	0	0	0	0	0	0
265217_s_at	0	0	0	55.5681	0	0	0	0	0	-105.925	0	0	0	0	0
265218_at	0	0	28.1638	-25.0138	0	0	0	0	0	0	0	0	0	0	0
265192_at	0	0	-107.118	-218.25	0	0	0	0	0	134.355	0	0	0	0	0
265193_at	0	0	0	100.523	0	0	0	0	0	0	0	0	0	0	0
265194_at	0	0	0	1980.5	0	0	0	0	0	941.413	0	0	0	0	0
265169_x_at	527.53	0	0	-518.308	0	0	-529.492	0	0	0	0	0	0	0	0
265172_at	137.188	0	241.072	0	0	-124.573	-188.7	0	0	0	0	0	0	145.825	0
265175_at	0	0	-82.615	-150.4	0	0	0	0	0	106.127	0	0	0	0	0
265182_at	0	0	0	126.779	0	0	0	0	0	896.612	0	0	0	135.475	0
265184_at	-244.899	0	-193.114	-358.361	0	125.501	165.974	0	0	0	0	0	0	0	0
265186_at	-40.57	0	0	-81.92	45.225	0	38.97	0	0	0	0	0	-42.125	0	0
265187_at	576.24	0	0	379.721	0	0	-529.778	0	0	789.513	0	0	0	0	0
265188_at	0	0	0	-210.826	0	0	0	0	0	0	0	0	0	0	0
265189_at	-89.0283	0	-208.984	0	0	0	103.475	0	0	0	0	0	0	0	0
265131_at	-102.05	0	-125.842	-157.775	0	113.617	103.15	0	0	107.142	0	0	0	-109.217	0
265132_at	0	0	-102.72	-245.075	0	0	0	0	0	120.558	0	0	0	0	0
265135_at	0	0	-70.375	-134.65	0	0	0	0	0	74.175	0	0	0	0	0
265136_at	0	0	0	-134.842	0	0	0	0	0	0	0	0	0	0	0
265144_at	0	-24.6224	36.4462	-33.0939	20.9356	0	0	0	31.8129	-27.3998	-49.1832	0	0	34.6238	0
265148_at	-199.698	0	0	0	0	0	253.374	0	0	-444.024	0	0	0	0	0
265149_at	0	0	0	5776.21	0	0	0	0	0	0	0	0	0	0	0
265159_at	0	0	0	-131.428	0	0	0	0	0	0	0	0	0	0	0
265160_at	0	0	124.642	-240.9	0	0	0	0	0	-134.192	0	0	0	0	0
265161_at	81.88	0	0	-422.67	0	0	-94.83	0	0	0	0	0	0	0	0
265102_at	335.883	0	163.264	0	0	0	-364.506	0	0	-212.538	0	0	0	0	0
265109_s_at	0	0	0	38.3972	0	0	0	0	0	97.7875	0	-22.375	0	-35.125	0
265111_at	0	0	0	1690.99	0	0	-177.387	0	0	-1440.44	0	0	0	0	0
265116_at	-2047.84	0	-2447.17	0	0	2230.9	1585.25	0	0	0	0	0	0	-2147.75	0
265118_at	-1283.33	609.627	-745.629	-2073.95	0	760.154	1363.22	0	-477.902	1716.95	0	0	0	-1101.15	0
265120_at	0	0	0	-139.999	0	0	0	0	0	0	0	0	0	0	0
265121_at	0	0	0	0	0	0	0	0	0	310.098	0	0	0	85.75	0
265122_at	0	0	0	0	0	0	0	0	0	69.601	0	0	0	0	0
265126_s_at	0	0	0	-104.05	0	0	0	0	0	0	0	0	0	0	0
265070_at	-992.562	0	-997.018	0	0	971.268	902.5	0	0	0	0	0	0	-917.225	0
265073_at	0	0	0	0	0	0	0	0	0	965.732	0	0	0	0	0
265075_at	265.214	0	-222.314	-220.137	0	0	-314.976	0	0	421.726	0	0	0	0	0
265076_at	0	0	0	0	0	0	0	0	0	1906.65	0	0	0	0	0
265081_at	46.2769	0	37.9223	0	0	0	-57.5265	0	0	-49.4469	0	0	0	0	0
265083_at	0	0	327.816	0	0	0	0	0	0	-351.621	204.519	0	0	0	0
265092_at	0	0	0	0	0	0	0	0	0	-102.321	0	0	0	0	0
265093_at	0	0	0	-72.859	0	0	0	0	0	0	0	0	0	0	0
265096_at	0	0	11.1434	-34.6059	0	0	0	0	0	0	0	0	0	0	0
265097_at	0	0	45.1069	0	0	0	0	0	0	0	0	0	0	0	0
265066_at	0	0	0	818.311	419.261	0	0	0	0	-1037.35	0	0	-512.761	0	0
265067_at	-1087.38	0	-958.358	-1310.15	787.2	694.108	1118.76	0	0	949.233	0	0	-799.175	-717.508	0
265043_at	-463.375	0	-711.133	-401.675	0	422.883	476.025	0	0	458.033	0	0	0	-425.258	0
265053_at	0	0	0	0	0	0	0	0	0	1045.4	0	0	0	0	0
265056_at	324.045	0	-246.254	-194.668	0	0	-271.457	0	0	0	0	0	0	0	0
265057_at	0	0	0	-258.068	0	0	0	0	0	0	0	0	0	0	0
265059_at	0	0	21.8566	-69.1441	0	0	0	0	0	0	0	0	0	0	0
265060_at	0	0	0	-333.192	0	0	0	176.2	0	0	-207.55	-154.358	0	0	200.05
265031_at	-131.232	0	-216.318	-462.491	127.35	0	127.807	0	0	211.218	0	0	-124.7	0	0
265032_at	0	0	78.5201	0	0	0	0	0	0	0	0	0	0	0	0
265033_at	0	0	0	17898.5	0	0	0	0	3664.16	0	0	-5931.05	5025.7	0	0
265034_at	0	0	-78.7039	-224.646	0	0	0	0	0	0	0	0	0	0	0
265035_at	-100.111	0	-107.189	73.8506	0	0	93.7239	0	0	-227.399	0	0	0	0	0
265006_at	0	0	137.463	-111.3	129.183	0	0	0	0	0	0	0	-128.45	0	0
265008_at	0	0	-161.242	-543.28	-133.75	0	0	-122.108	0	155.822	0	137.598	130.37	0	0
265010_at	0	0	0	-143.681	0	0	0	0	0	-425.938	0	0	0	0	0
265011_at	0	0	0	64.866	0	0	0	0	0	0	0	0	0	0	0
265014_at	0	0	0	-149.647	0	0	0	0	0	0	0	0	0	0	0
265016_at	25.3269	0	31.5273	0	0	0	-34.0165	0	0	-34.1919	0	0	0	0	0
265021_at	0	0	0	83.6819	0	0	0	0	0	89.6375	0	0	0	-58.275	0
265023_at	0	0	-106.05	180.488	0	0	0	0	0	-199.875	0	0	0	0	0
265025_at	0	0	221.731	0	0	-79.4625	0	-92.1375	0	-77.3625	0	0	0	0	0
265026_at	364.432	0	338.846	-202.73	0	0	-401.507	0	0	0	0	0	0	0	0
265029_at	0	0	90.9825	-150.25	0	0	0	0	0	170.567	0	0	0	0	0
265002_at	0	0	0	41.4306	0	0	0	0	0	41.525	0	0	0	0	0
265003_at	0	0	0	-79.116	0	0	0	0	0	0	0	0	0	0	0
264977_at	0	0	0	771.403	0	0	0	0	0	-888.025	0	0	0	0	0
264979_s_at	0	0	0	-145.41	0	0	0	35.9764	0	0	0	0	0	0	0
264985_at	0	0	0	74.9375	0	0	0	0	0	-125.088	0	0	0	0	0
264986_at	0	0	-188.09	-741.6	0	0	0	0	0	521.303	0	0	0	0	0
264987_at	470.988	0	1047.37	-424.562	0	0	-453.851	-883.573	0	-738.386	0	921.523	0	0	0
264989_at	0	0	0	169.729	0	0	0	0	0	-142.662	0	0	0	0	0
264990_at	0	0	154.476	0	0	0	0	0	0	-198.02	0	0	0	0	0
264996_at	0	0	0	-169.787	0	0	0	0	0	0	0	0	0	0	0
264998_at	191.255	0	0	-335.933	0	0	-174.393	0	0	0	0	0	0	0	0
264967_at	190.511	0	135.526	0	0	0	-213.275	0	0	0	0	0	0	0	0
264970_at	0	0	-242.805	592.417	0	0	0	0	0	0	0	0	0	0	0
264942_at	-60.7256	0	-40.581	-170.963	0	0	74.7381	0	0	0	0	0	0	0	0
264951_at	0	0	0	-85.409	0	0	0	0	0	0	0	0	0	0	0
264952_at	-132.951	78.156	0	-460.363	0	0	126.438	0	0	0	0	0	0	0	0
264954_at	0	0	-35.3888	352.935	0	0	0	0	65.8931	0	0	-106.686	0	0	0
264955_at	-404.459	0	-497.807	-147.993	0	311.607	460.668	0	0	0	0	0	0	-390.7	0
264957_at	-164.888	0	-105.741	0	0	0	162.516	0	0	-202.557	0	0	0	0	0
264958_at	0	0	0	0	0	0	0	0	0	264.605	0	0	0	0	0
264959_at	0	0	0	79.9514	0	0	0	0	0	510.238	0	-93.975	0	0	0
264963_at	0	0	0	0	0	0	0	0	0	109.579	0	0	0	0	0
264938_at	0	-46.2431	-55.0194	-96.3806	0	0	0	0	0	0	0	0	0	0	0
264940_at	161.181	0	203.027	0	-175.85	0	-176.16	0	0	-221.531	0	0	160.2	0	0
264941_at	0	0	540.705	-545.025	0	0	0	0	0	-532.692	0	0	0	0	0
264911_at	0	0	0	21.2417	0	0	0	0	0	0	0	39.3167	0	0	0
264913_at	48.3227	0	23.9086	0	0	0	-58.0625	0	0	0	0	0	0	0	0
264914_at	228.652	0	194.841	0	0	0	-238.463	0	0	0	0	0	0	0	0
264916_at	162.525	0	156.55	-81.25	0	0	-164.1	0	0	-84.45	0	0	0	0	0
264920_at	0	0	0	159.254	0	0	0	0	0	161.5	0	0	0	0	0
264922_s_at	0	0	0	-97.916	0	0	0	0	0	0	0	0	0	0	0
264923_s_at	-1914.53	0	-1941.33	-2010.85	0	1595.81	2074.53	0	0	1509.76	0	0	0	-1757.08	0
264926_at	0	0	98.8125	0	0	0	0	0	0	0	0	0	0	0	0
264930_at	0	0	0	-57.4042	0	0	0	0	0	207.863	0	0	0	0	0
264931_at	0	0	0	0	0	0	0	0	0	73.0769	0	0	0	0	0
264932_at	0	0	29.1403	0	0	0	0	0	0	0	0	0	0	0	0
264936_at	0	0	0	-246.29	0	0	0	0	0	0	0	0	0	0	0
264881_s_at	62.4	0	48.2125	0	-39.625	-50.2375	-69.4125	0	0	-64.675	0	0	38.175	55.8	0
264883_s_at	-229.021	0	-258.139	-491.309	0	0	269.446	0	0	0	0	0	0	0	0
264885_s_at	0	0	0	0	0	0	0	0	0	327.308	0	-51.4	0	-154.75	0
264887_at	-777.625	0	-751.283	-1040.5	0	576.408	789.2	0	0	662.258	0	0	0	-579.283	0
264889_at	0	0	0	93.1861	0	0	0	0	0	-96.5375	0	0	0	0	0
264892_at	-46.8287	0	-37.6593	-34.2787	20.2574	54.3954	34.475	15.7778	-17.4926	35.1454	0	0	0	-54.1954	0
264893_at	0	0	0	-261.066	203.247	0	0	109.547	0	0	0	-102.772	-216.022	0	0
264894_at	0	-101.387	-109.424	0	0	0	0	0	153.179	-222.908	0	0	0	0	0
264898_at	-44.465	0	0	-49.0525	64.675	0	56.8525	0	0	54.7	0	0	-63.9	0	0
264899_at	0	0	0	1656.82	0	0	0	0	0	547.1	0	0	0	0	0
264900_at	0	0	0	348.242	0	0	0	0	0	-231.6	0	0	0	0	0
264901_at	0	0	0	113.354	0	0	0	0	0	-71.5625	0	0	0	0	0
264902_at	0	0	0	62.3611	0	0	0	0	0	-49.1875	0	0	0	0	0
264903_at	212.625	0	176.805	0	0	0	-190.64	0	0	282.88	0	0	0	0	0
264904_s_at	0	0	-125.166	-374.672	0	0	0	0	0	0	0	0	0	0	0
264908_at	-488	128.192	-594.86	-782.248	0	379.285	479.55	0	-128.155	575.535	0	0	0	-360.51	0
264847_at	-65.0831	0	-175.129	-62.6706	0	0	0	0	0	0	0	0	0	0	0
264848_at	-34.9684	0	0	-30.7434	0	0	0	0	0	0	0	0	0	0	0
264850_at	0	0	86.975	0	0	0	0	0	0	209.912	0	0	0	0	0
264851_at	0	0	-138.675	-413.625	0	0	0	0	0	136.812	0	0	0	0	0
264854_at	0	0	-148.214	344.477	0	0	0	0	0	0	0	0	0	0	0
264855_at	66.2271	0	0	0	0	0	0	0	0	0	0	0	0	0	0
264856_at	0	0	0	-86.2812	0	0	0	0	0	0	0	0	0	0	0
264857_at	142.312	0	147.127	0	0	208.248	-136.325	0	0	0	-325.6	0	0	-257.225	356.45
264858_at	0	0	-63.8362	0	0	0	0	0	0	-86.0325	0	0	0	0	0
264859_at	64.7026	0	0	-76.0118	455.457	0	0	331.559	0	0	266.291	-300.988	-525.688	0	-206.112
264861_at	0	0	0	-183.126	0	0	0	0	0	0	0	0	0	0	0
264871_at	307.506	0	-72.8057	-387.998	0	0	-287.931	158.374	0	0	0	-151.087	0	0	0
264873_at	458.188	0	329.262	0	0	-605.312	-529.875	0	0	0	0	0	0	654.125	0
264874_at	0	0	11.1875	-11.425	0	12.25	0	0	0	44.075	0	0	0	-24.65	0
264820_at	0	0	-32.015	101.775	0	0	0	0	0	136.14	0	0	0	0	0
264822_at	0	0	0	-95.3361	0	0	0	0	0	0	0	0	0	0	0
264832_at	-211.325	0	-226.758	-410.1	0	174.308	214.175	0	0	246.483	0	0	0	-165.083	0
264834_at	0	0	0	-64.025	0	0	0	0	0	0	0	0	0	0	0
264835_at	0	0	0	-107.963	0	0	0	0	0	0	0	0	0	0	0
264836_at	-121.277	0	-189.508	1442.26	0	0	0	0	0	-1444.93	0	0	0	0	0
264837_at	0	0	0	3181.6	0	0	0	0	819.775	1048.4	0	-1052.88	0	0	0
264839_at	0	0	0	0	0	0	0	0	0	1535.45	0	0	0	0	0
264841_at	0	0	-216.568	-119.844	0	0	0	0	0	0	0	0	0	0	0
264842_at	210.79	0	0	-130.998	-153.775	0	-213.502	0	0	0	0	0	153.25	0	0
264843_at	0	0	0	412.9	0	0	-68.275	0	0	0	0	0	0	0	0
264845_at	0	0	0	1639.02	0	0	0	0	0	1406.04	0	0	0	0	0
264787_at	0	0	351.141	572.472	0	0	0	0	0	0	0	0	0	0	0
264788_at	0	0	0	947.144	0	0	-222.45	0	0	-942.675	0	0	0	223.475	0
264789_at	0	0	0	-205.083	0	0	0	0	0	0	0	0	0	0	0
264792_at	0	0	0	-111.735	0	0	0	0	0	0	0	0	0	0	0
264794_at	0	0	0	-31.3292	0	0	0	0	0	0	0	0	0	0	0
264795_at	0	0	-83.3583	0	0	0	0	0	0	0	0	0	0	0	0
264799_at	0	0	0	221.332	0	0	0	0	0	93.9125	0	60.7	0	0	0
264800_at	0	0	0	-72.5125	0	0	0	0	0	0	0	0	0	0	0
264802_at	0	0	152.25	0	0	0	0	0	0	-113.15	0	0	0	0	0
264811_at	0	0	58.4175	102.85	0	0	0	0	0	526.707	0	0	0	0	0
264777_at	0	0	0	653.175	0	0	0	0	0	-726.587	0	0	0	0	0
264778_at	0	0	0	-60.8854	0	0	0	0	0	0	0	0	0	0	0
264779_at	-703.55	0	-576.867	495.325	0	585.942	791.05	0	0	-388.183	0	0	0	-603.567	0
264780_at	0	0	-72.4928	-40.1697	0	0	0	0	0	0	0	0	0	0	0
264781_at	0	0	0	78.3417	0	0	0	0	0	91.925	0	0	0	0	0
264783_at	0	0	0	-136.754	0	0	0	0	0	0	0	0	0	0	0
264756_at	0	0	0	-110.714	0	0	0	0	0	0	0	0	0	0	0
264757_at	0	0	0	-554.974	0	0	0	0	0	0	0	0	0	0	0
264759_at	0	0	0	-107.19	0	0	0	0	0	0	0	0	0	0	0
264772_at	-167.405	0	-253.645	270.629	0	0	183.917	0	0	-515.992	0	0	0	0	0
264774_at	0	0	0	1971.33	0	0	0	0	0	-1931.74	0	0	0	0	0
264722_at	0	0	0	-32.2576	0	0	0	0	0	0	0	0	0	0	0
264726_at	-44.631	0	-51.0845	-44.306	0	0	54.531	0	0	0	0	0	0	0	0
264727_at	403.533	0	0	-464.205	0	0	-323.658	0	0	0	0	0	0	0	0
264728_at	0	0	0	417.003	0	0	0	0	0	-116.025	0	0	0	0	0
264731_at	0	0	0	-21.6139	0	0	0	0	0	53.2375	0	0	0	0	0
264734_at	125.013	0	194.213	0	0	-294.212	-132.475	0	0	-205.875	271.55	0	0	308.6	-264.05
264741_at	0	0	0	91.659	0	0	0	0	0	0	0	0	0	0	0
264745_at	142.65	0	411.932	-318.754	0	-194.232	0	0	0	0	0	0	0	0	0
264746_at	0	0	-154.955	-263.245	0	0	0	0	0	0	0	0	0	0	0
264747_at	0	0	-21.8965	0	0	0	0	0	0	0	0	0	0	0	0
264748_at	0	0	0	84.2417	0	0	0	0	0	54.6375	0	0	0	0	0
264716_at	0	0	0	-332.302	0	0	0	0	0	0	0	0	0	0	0
264692_at	0	0	189.167	-115.237	0	0	0	0	0	-221.155	0	0	0	0	0
264696_at	0	0	0	0	0	0	0	0	0	92.15	0	0	0	0	0
264697_at	0	0	0	-94.9792	0	0	0	0	0	0	0	0	0	0	0
264698_at	-16.148	0	0	23.6457	14.2504	0	0	0	0	81.7379	0	0	0	0	-52.7517
264700_at	-53.25	0	-42.3795	169.925	0	53.1864	0	0	0	-131.564	0	0	0	0	0
264703_at	0	0	0	-272.632	0	0	0	0	0	99.8	0	0	0	0	0
264704_at	0	0	0	43.4743	0	0	0	0	0	0	0	0	0	0	0
264705_at	0	0	-137.43	-102.234	0	0	0	0	127.172	0	0	-174.47	0	0	0
264707_at	-63.103	0	-78.6548	-135.09	0	0	59.4905	0	0	0	0	0	0	0	0
264708_at	0	0	-351.195	-983.575	0	0	0	0	0	219.67	0	0	0	0	0
264709_at	-167.221	0	0	0	0	0	174.065	0	0	-302.63	0	0	0	0	0
264712_at	0	0	0	-29.6444	0	0	0	0	0	0	0	0	0	0	0
264686_at	0	0	132.341	-274.978	0	0	0	0	0	0	0	0	0	0	0
264687_at	0	0	0	0	0	0	0	0	0	266.05	0	0	0	0	0
264661_at	0	0	0	0	0	0	0	0	0	0	0	0	0	19.7767	-21.3
264663_at	0	0	-447.477	-1060.24	0	0	0	0	0	0	0	0	0	0	0
264667_s_at	83.7553	0	173.183	-48.1292	0	0	-104.454	0	0	0	-145.238	0	0	0	115.583
264668_at	457.762	0	373.669	-394.138	577.825	0	-402.862	0	0	0	0	0	-598.75	0	0
264669_at	0	0	-88.105	-248.625	0	0	0	0	0	170.268	0	0	0	0	0
264671_at	0	0	0	-102.095	0	0	0	0	0	0	0	0	0	0	0
264672_at	0	0	0	690.161	0	0	0	0	0	827.075	0	0	0	0	0
264673_at	0	0	0	183.913	0	0	0	0	0	0	0	0	0	0	0
264674_at	0	0	0	-105.582	0	0	0	0	0	0	0	0	0	0	0
264675_at	0	0	0	0	0	0	0	0	0	81.8346	0	0	0	0	0
264679_s_at	769.45	0	1763.69	0	0	0	-911.11	0	0	-719.38	0	0	0	0	0
264680_at	0	0	-72.5316	-278.181	0	0	0	0	0	0	0	0	0	0	0
264685_at	0	0	-53.5776	-184.185	0	0	0	0	0	0	0	0	0	0	0
264627_at	0	0	-41.8039	-82.4586	0	0	0	0	0	0	0	0	0	0	0
264636_at	0	0	0	36.9528	0	0	0	0	0	85.225	0	0	0	0	0
264637_at	31.0157	0	40.2343	-28.5837	0	0	-34.8782	-37.3457	0	0	0	39.7979	0	0	0
264641_at	0	0	-131.274	305.549	0	0	0	0	0	0	0	0	0	0	0
264643_at	0	0	0	-63.341	0	0	0	0	0	0	0	0	0	0	0
264645_at	0	0	0	-113.419	0	0	0	0	0	0	0	0	0	0	0
264647_at	0	0	0	-135.374	0	0	0	0	0	0	0	0	0	0	0
264652_at	0	0	0	0	0	-50.3606	0	0	0	0	0	0	0	0	0
264653_at	0	0	0	1411.88	0	0	0	0	0	-837.462	0	0	0	0	0
264654_s_at	0	0	0	159.835	0	0	0	0	0	0	0	0	0	0	0
264656_at	-57.475	0	-87.1875	237.7	0	0	0	0	0	-198.35	0	0	0	0	0
264624_at	-440.915	0	-1226.41	-816.628	0	0	0	0	0	0	0	0	0	0	0
264597_at	0	0	0	119.49	0	0	0	0	0	0	0	0	0	0	0
264605_at	0	0	51.0618	-50.5368	0	0	0	0	0	0	0	0	0	0	0
264607_at	181.515	0	232.694	220.275	0	0	0	0	0	228.381	0	0	0	0	0
264609_at	0	0	0	-52.3641	0	-54.3011	0	0	0	179.413	0	0	0	0	0
264611_at	0	0	232.772	141.144	255.297	182.832	0	0	0	-212.538	0	0	-270.975	0	0
264613_at	0	0	0	54.8861	0	0	0	0	0	292.688	0	0	0	0	0
264614_s_at	-12.4625	0	-12.5696	-6.67143	0	16.1321	0	0	0	0	0	0	0	0	0
264615_at	0	0	46.559	0	0	0	0	0	0	0	0	0	0	0	0
264621_at	100.649	0	53.0882	0	-127.4	0	-113.075	0	0	0	0	0	123.1	0	0
264622_at	0	0	120	-126.95	0	0	0	0	0	0	0	0	0	0	0
264590_at	-849.935	0	0	-1879.09	0	0	848.072	0	0	0	0	0	0	0	0
264591_at	67.5875	0	65.4708	0	0	-82.1208	-88.225	0	0	-51.0083	0	0	0	95.6333	0
264592_at	251.075	0	0	-526.138	0	0	-256.613	0	0	0	0	0	0	0	0
264593_at	0	0	82.2227	-47.2	0	0	0	-26.4068	0	48.3682	0	0	0	0	0
264594_at	-54.5882	0	0	-106.826	0	0	0	0	0	0	0	0	0	0	0
264575_at	0	0	0	1371.42	0	0	0	0	0	755.938	0	0	0	0	0
264577_at	0	0	0	-776.373	857.417	0	0	693.667	0	0	-1134.02	-702.077	-862.877	0	1134.23
264579_at	108.236	0	89.4131	-54.2012	0	0	-111.374	0	0	0	0	0	0	0	0
264580_at	-1075.97	0	-1258.08	-1311.85	0	999.008	1423.47	0	0	972.683	0	0	0	-1367.93	0
264581_at	88.2217	0	128.216	0	0	0	-83.425	0	0	0	0	0	0	0	0
264582_at	0	0	0	97.1625	0	0	0	0	0	0	0	0	0	0	0
264584_at	0	0	0	118.8	0	0	0	0	0	321.125	0	0	0	0	0
264585_at	0	0	0	-98.3681	0	0	0	0	0	0	0	0	0	0	0
264586_at	0	0	0	114.211	0	0	0	0	0	-118.237	0	0	0	0	0
264561_at	-647.675	0	-589.475	-173.65	0	563.3	616.65	0	0	0	0	0	0	-508.55	0
264562_at	149.912	0	112.713	-118	-129.238	-53.2625	-117	-50.475	0	0	0	0	135.175	0	0
264532_at	0	0	157.186	0	0	0	0	0	0	-163.143	0	0	0	0	0
264534_at	0	0	0	-69.35	0	0	0	0	0	0	0	0	0	0	0
264535_at	0	0	45.2309	-28.2059	0	0	0	0	0	0	0	0	0	0	0
264537_at	0	0	15.1136	-62.2011	14.6909	0	0	0	0	0	0	0	0	0	0
264539_at	-40.4043	0	0	0	0	0	44.4098	0	0	-49.6196	0	0	0	0	0
264545_at	0	0	0	11775.7	0	0	-2271	0	0	0	0	0	2067.45	3758.65	0
264546_at	0	0	0	594.635	0	0	0	0	0	-575.6	0	0	0	0	0
264548_at	0	0	-180.317	0	0	0	0	0	0	0	0	0	0	0	0
264551_at	-437.575	0	-554.15	-624.525	0	454.725	428.725	0	0	494.975	0	0	0	-448.625	0
264504_at	0	0	-264.533	952.25	0	0	0	0	0	-917.668	0	0	0	0	0
264507_at	0	0	0	42.8458	0	0	0	0	0	50.4375	0	0	0	-39.925	0
264508_at	-216.473	152.095	-219.376	1601.9	0	227.548	0	0	0	-1585.08	-206.528	-226.128	269.242	0	0
264509_at	-90.3417	0	-124.065	0	0	64.5983	56.7	0	0	0	0	0	124.017	0	-136.333
264510_at	0	0	0	232.981	0	0	0	0	0	-133.525	0	0	0	0	0
264513_at	0	0	0	112.792	0	0	0	0	0	-116.7	0	0	0	0	0
264514_at	0	0	0	48.7792	0	0	0	0	0	0	0	0	0	0	0
264515_at	0	0	0	247.586	0	0	0	0	-84.675	169.4	0	0	0	0	0
264516_at	0	0	0	109.431	0	0	0	0	0	0	0	0	0	0	0
264521_at	0	0	0	239.774	0	0	0	0	0	-312.575	0	0	0	0	0
264522_at	0	0	0	-71.6182	0	24.4545	0	0	0	0	-31.3	0	0	0	0
264523_at	93.8833	0	69.2833	-57.1917	0	0	-100.058	0	0	0	0	0	0	0	0
264524_at	-1132.97	0	-1230.86	2246.85	0	1104.55	0	0	0	-2275.23	0	0	0	0	0
264525_at	0	0	0	117.165	0	0	0	0	0	-52.9875	0	0	0	0	0
264527_at	0	0	-298.618	-593.638	0	0	0	0	0	304.205	0	0	0	0	0
264528_at	-33.4631	0	-57.7363	-49.3125	0	0	0	0	0	79.7988	0	0	0	0	0
264529_at	-941.575	0	-973.992	-1019.9	0	706.992	940.15	0	0	643.992	0	0	0	-709.467	0
264498_at	0	0	0	-56.8535	0	0	0	0	0	0	0	0	0	0	0
264470_at	0	0	0	-69.5883	331.292	0	0	148.892	0	0	-203.642	-148.462	-328.162	0	212.212
264474_s_at	0	0	0	15243.8	0	0	0	0	0	0	0	0	0	0	0
264479_at	153.25	0	165.3	-69.45	0	-153.325	-156.225	0	0	-98	0	0	0	144.925	0
264482_at	0	0	0	1730.89	0	0	0	0	0	-1597.54	0	0	0	0	0
264485_at	0	0	-32.7137	0	0	0	0	0	0	-27.48	0	0	0	0	0
264486_at	-179.239	0	-200.359	759.475	0	0	0	0	0	-1043.43	0	0	0	0	0
264488_s_at	0	0	249.865	-338.2	0	0	0	0	0	339.785	0	0	0	0	0
264489_at	0	0	0	-51.1069	0	0	0	0	0	0	0	0	0	0	0
264437_at	-113.975	0	-87.485	0	0	89.06	128.6	0	0	0	0	0	0	-96.6	0
264438_at	0	0	317.371	-477.309	0	0	0	0	0	0	0	0	0	0	0
264441_at	60.5976	0	144.049	0	0	0	0	0	0	96.0827	0	0	0	0	0
264442_at	0	0	0	0	0	0	0	0	0	267.407	0	0	0	0	0
264443_at	0	0	0	0	0	0	0	0	0	192.72	0	0	0	0	0
264444_at	0	0	0	-31.3771	0	0	0	0	0	0	0	0	0	0	0
264445_at	-794.834	0	-806.699	625.541	0	424.383	437.592	0	0	-1024.24	0	0	0	0	0
264447_at	-152.535	0	0	472.871	0	0	236.822	0	0	-789.962	0	0	0	0	0
264448_at	0	0	-127.137	0	0	0	0	0	0	0	0	0	0	0	0
264463_at	-247.85	0	-234.567	332.95	0	215.217	253.4	0	0	-292.283	0	0	0	-210.067	0
264466_at	0	0	170.554	-108.013	0	0	0	-84.9417	0	-133.304	0	70.6417	0	0	0
264467_at	-880.97	0	-863.234	-341.991	0	738.809	875.516	0	0	0	0	0	0	-687.9	0
264468_at	0	0	0	0	0	0	0	0	0	121.162	0	0	0	0	0
264434_at	-110.594	0	-249.056	-355.757	0	0	0	0	0	0	0	0	0	0	0
264435_at	0	0	0	104.704	0	0	0	0	0	289.988	0	0	0	0	0
264406_at	0	0	0	0	0	0	0	0	0	-107.643	0	0	0	0	0
264415_at	-159.775	0	0	-154.713	0	0	248.812	0	0	0	0	0	0	-114.5	0
264418_at	0	0	0	-101.801	0	0	0	0	0	0	0	0	0	0	0
264420_at	0	0	0	0	0	0	0	0	21.1212	0	0	-12.95	-16.75	0	0
264424_at	0	0	-705.508	-706.155	0	0	0	0	0	0	0	0	0	0	0
264425_at	-306.975	0	-357.542	-486.75	0	235.717	301.525	0	0	357.667	0	0	0	-235.792	0
264402_at	0	0	39.5075	0	0	0	0	0	0	-48.4533	0	0	0	0	45.3333
264374_at	0	0	0	-100.306	0	0	0	0	0	0	0	0	0	0	0
264375_at	0	0	-47.32	-57.55	0	0	0	0	0	43.77	0	0	0	0	0
264376_at	-469.75	0	-462.292	-369.6	0	290.517	434.475	0	0	199.442	0	0	0	-337.142	0
264379_at	0	0	0	741.656	0	0	0	0	170.825	-585.5	0	-140.7	0	0	0
264382_at	381.3	0	323.43	0	0	-317.18	-370.35	0	0	0	0	0	0	380.05	0
264383_at	-186.81	0	-219.49	1609.66	0	0	0	0	0	0	0	0	0	0	0
264386_at	278.356	0	223.182	0	0	0	-310.525	0	0	-176.376	0	0	0	0	0
264394_at	0	0	0	259	0	0	0	0	0	1005	0	0	0	0	0
264396_at	0	0	0	247.914	0	0	0	0	0	-128.713	0	0	0	0	0
264397_at	0	0	0	191.91	0	0	0	0	0	-139.287	0	0	0	0	0
264371_at	0	0	0	6235.24	0	0	0	0	0	1196.91	0	0	0	0	0
264372_at	1217.42	0	837.596	0	-496.875	-559.871	-1220.6	0	0	705.767	0	0	576.85	908.233	0
264373_at	41.1355	0	0	-81.152	0	0	0	0	0	104.925	0	0	0	0	0
264343_at	0	0	0	0	0	0	0	0	0	79.9567	0	0	0	0	0
264344_at	0	0	0	2338.39	0	0	0	0	0	-3015.99	0	0	0	0	0
264346_at	-2448.72	0	-2335.07	-3920.95	0	1773.82	2425.53	0	0	2272.72	0	0	0	-1769.17	0
264348_at	1942.92	0	1697.08	-1153.92	0	-2376.2	-1950.75	1490.48	0	-1614.81	0	-1526.88	0	2358.42	0
264350_at	0	0	0	46.5778	0	0	0	0	0	81.3625	0	0	0	0	0
264351_at	0	0	0	-74.45	0	0	0	0	0	0	0	0	0	0	0
264355_at	0	0	-105.791	-223.721	0	0	0	0	0	0	0	0	0	0	0
264356_at	0	-22.5758	0	-10.0881	23.425	22.2992	0	26.875	0	0	-54.4992	0	0	0	0
264360_at	0	0	0	35.7958	0	0	0	0	0	384.887	0	-42.175	0	0	0
264364_at	0	0	0	-169.172	0	0	0	0	0	0	0	0	0	0	0
264365_s_at	-1030.2	0	-1723.48	-2146.13	1454.75	0	1385.59	0	0	932.84	0	0	-1286	0	0
264335_s_at	0	0	0	-380.571	0	0	0	0	0	0	0	0	0	0	0
264336_at	0	0	-46.8493	0	0	0	0	0	0	0	0	0	0	0	0
264338_at	0	0	0	-256.113	0	-175.775	0	0	0	-143.438	0	0	0	183.85	0
264339_at	-1300.3	0	-1375.42	994.675	0	1122.02	1100.78	0	0	-962.508	0	0	0	-1009.19	0
264340_at	0	0	30.4833	0	0	68.033	0	0	49.0402	0	-50.8951	0	0	0	0
264313_at	1463.8	0	488.925	-343.925	0	-1305	-1436.42	0	0	0	1272	0	0	1168.1	-1259.25
264315_at	0	0	273.89	0	0	290.592	0	0	0	459.492	0	0	0	-351.217	0
264317_at	0	0	0	288.326	0	0	0	0	0	0	0	0	0	0	0
264318_at	0	0	0	-488.293	0	0	0	0	0	0	0	0	0	0	0
264321_at	0	0	40.1901	-63.1026	0	0	0	0	0	0	0	0	0	0	0
264322_at	49.8731	0	136.803	0	0	0	-69.1735	0	0	-59.8031	0	0	0	0	0
264323_at	0	0	54.0187	0	0	0	0	-53	0	-64.2	0	53.1	0	0	0
264330_at	0	0	52.0164	-128.654	0	0	0	0	0	0	0	0	0	0	0
264307_at	0	0	0	240.958	0	0	0	0	0	-198.738	0	0	0	0	0
264309_at	0	0	241.606	0	0	0	0	0	0	0	0	0	0	0	0
264287_at	58.6385	0	52.1112	0	0	0	-59.5508	0	0	-48.8235	0	0	0	0	0
264299_s_at	0	0	-857.327	-558.998	0	0	0	0	0	0	0	0	0	0	0
264300_at	0	0	0	515.444	0	0	0	0	0	-339.75	0	0	0	0	0
264304_at	-365.428	0	-446.268	-191.757	0	191.518	229.232	0	0	0	0	0	0	0	0
264306_at	-133.184	0	-161.218	0	49.325	58.286	91.3426	0	0	55.4647	0	0	0	0	0
264279_s_at	0	0	-726.595	1176.8	0	0	0	0	0	0	0	0	0	0	0
264248_at	0	0	0	155.589	0	0	0	0	0	-176.5	0	0	0	0	0
264250_at	0	0	0	0	0	0	0	0	0	975	0	0	0	0	0
264256_at	0	0	0	0	0	0	0	0	0	-189.655	0	0	0	0	0
264257_at	0	0	0	50.6833	0	0	0	0	0	-60.675	0	0	0	0	0
264260_at	618.53	0	666.158	0	0	0	-482.875	0	0	0	0	0	0	0	0
264261_at	0	0	0	171.769	0	0	101.825	0	0	-151.9	0	0	123.6	-88.65	-113.15
264262_at	0	0	302.552	0	0	0	0	0	0	0	0	0	0	0	0
264264_at	0	0	-44.1925	217.3	0	0	0	0	0	-288.957	0	0	0	0	0
264265_at	-76.6196	0	0	0	0	0	78.6315	0	0	-76.713	0	0	0	0	0
264268_at	0	0	104.55	0	0	0	0	0	0	-51.775	0	0	0	0	0
264277_at	82.4769	0	117.482	0	0	0	-79.9065	0	0	-129.962	0	0	0	0	0
264246_at	-1107.8	0	-1026.2	-702.375	952.55	974.4	1229.92	353.5	0	528.925	-856.8	-353.6	-896.75	-1123.12	844.6
264247_at	0	0	0	237.742	0	0	72.45	0	0	-135.875	0	0	0	-73.35	0
264219_at	0	0	0	-414.506	0	0	0	0	0	0	0	0	0	0	0
264222_at	0	0	0	0	0	0	0	0	0	74.0462	0	0	0	0	0
264227_at	0	0	0	-73.0486	0	0	0	0	0	0	0	0	0	0	0
264229_at	-1785.17	0	-1776.63	-2080.3	0	1619.08	1757.12	0	0	1886.83	0	0	0	-1637.78	0
264236_at	-55.4477	0	-40.8586	0	0	0	36.7375	0	0	0	0	0	0	0	0
264238_at	0	0	0	806.997	0	0	0	0	0	-801.95	0	0	0	0	0
264240_at	0	0	0	22.4361	0	0	0	0	0	334.1	0	-31.05	0	-73.3	0
264185_at	0	0	0	556.971	0	0	0	0	0	4667.84	0	-308.3	0	0	0
264186_at	0	0	75.4262	0	0	0	0	0	0	-50.945	0	0	0	0	0
264188_at	0	0	107.235	-101.638	137.17	0	0	0	0	0	0	0	-152.387	0	0
264195_at	0	0	0	0	0	0	0	0	0	138.345	0	0	0	0	0
264199_at	0	0	0	103.235	0	0	0	0	0	211.75	0	0	0	0	0
264201_at	0	0	0	0	0	0	0	0	0	204.233	0	0	0	-73.625	0
264205_at	0	0	0	0	0	0	0	0	0	-54.6615	0	0	0	0	0
264207_at	0	0	225.041	0	0	0	0	0	0	306.803	0	0	0	0	0
264209_at	0	0	0	969.769	0	0	-224.15	0	0	-928.625	0	0	0	191.075	0
264210_at	0	0	0	226.222	0	0	0	0	0	-269.363	0	0	0	0	0
264211_at	0	0	967.006	0	0	0	0	0	0	-593.192	-449.875	0	0	0	503.842
264153_at	0	0	0	12.5583	0	0	0	0	0	-11.675	0	0	0	0	0
264158_at	0	0	0	891.185	0	0	0	0	-111.338	490.462	0	0	0	0	0
264159_at	0	0	62.408	-55.3571	0	65.1482	0	0	0	0	0	0	0	0	0
264161_at	0	0	0	68.1625	0	0	0	0	0	69.25	0	0	0	0	0
264170_at	0	0	0	-68.35	0	0	0	0	0	0	0	0	0	0	0
264171_at	0	0	-150.259	0	0	0	0	0	0	-72.0225	0	0	0	0	0
264172_at	0	0	-92.3917	0	0	0	0	0	0	0	0	0	0	0	0
264177_at	0	0	0	347.831	0	0	0	0	0	0	0	0	0	0	0
264146_at	0	0	0	0	0	0	0	0	0	226.402	0	0	0	0	0
264148_at	0	0	108.875	-137.825	0	0	0	0	0	-98.65	0	0	0	0	0
264121_at	-64.348	0	0	363.771	0	0	0	0	0	-170.387	0	0	0	0	0
264122_at	0	0	0	-126.013	0	0	0	0	0	0	0	0	0	0	0
264123_at	67.525	0	41.1	0	0	-70.3	-80.45	0	0	59.025	0	0	0	119.45	-67.45
264124_at	-40.1125	0	-35.7267	52.0125	0	38.9011	0	0	0	-61.5739	0	0	0	0	0
264128_at	-16.0618	0	0	0	0	0	0	0	0	0	0	0	0	0	0
264130_at	0	0	0	249.272	0	0	0	0	0	-187.2	0	0	0	0	0
264133_at	0	0	0	0	0	0	0	0	0	75.0788	0	0	0	0	0
264135_at	0	0	53.723	-95.573	0	0	0	0	0	0	0	0	0	0	0
264144_at	784.763	0	479.012	0	-600.15	-872.462	-830.75	-306.05	0	-530.6	676.45	300.95	619.95	924.15	-692.6
264145_at	0	0	35.7375	-30.9	0	-37.5	0	0	0	-34.425	0	0	0	48.175	0
264118_at	44.6661	0	40.2401	0	0	0	-56.2375	0	0	0	0	0	0	0	0
264119_at	0	0	0	-133.432	0	0	0	0	0	0	0	0	0	0	0
264091_at	16.3881	0	41.2176	0	0	0	0	0	0	-29.0863	0	0	0	0	0
264092_at	0	0	0	14768	0	0	0	0	2725.43	0	0	-3504.43	3009.47	0	0
264094_at	0	0	36.3475	0	0	0	0	0	0	-33.5975	0	0	0	0	0
264096_at	0	0	0	0	0	0	0	0	0	399.34	0	-62.575	0	0	0
264098_at	40.5712	0	73.6504	0	0	0	-48.4569	0	0	38.8263	0	-42.425	0	0	0
264100_at	0	0	0	73.7667	0	0	28.55	0	28.55	0	0	-65.1	-49.5	-47.3	87.95
264101_at	-96.1875	0	-170.212	-71.194	0	87.6869	0	0	0	0	0	0	0	0	0
264102_at	0	0	357.048	0	0	0	0	0	0	-520.11	0	0	0	0	0
264113_at	-58.8119	0	-46.5386	-74.0364	0	57.9511	37.8989	0	0	0	0	0	0	0	0
264083_at	0	0	0	0	0	0	0	0	0	80.2125	0	0	0	0	0
264061_at	0	0	110.547	-142.934	0	0	0	0	0	0	0	0	0	0	0
264069_at	0	0	0	0	0	0	0	0	0	1308.22	0	0	0	0	0
264076_at	-32.1711	0	-20.7539	0	0	0	0	0	0	0	0	0	0	0	0
264078_at	280.138	0	190.563	0	-152.387	0	-210.585	0	0	204.446	0	0	0	0	0
264080_at	0	0	0	-84.7292	0	0	0	0	0	0	0	0	0	0	0
264055_at	0	0	22.548	-46.098	0	0	0	0	0	0	0	0	0	0	0
264056_at	27.6917	0	103.517	-67.7	0	0	0	0	0	-70.1667	0	0	0	0	0
264057_at	0	0	75.63	0	0	0	0	0	0	59.145	0	0	0	0	0
264028_at	224.391	0	447.809	0	0	0	-226.95	0	0	0	0	0	0	0	0
264036_at	0	0	0	-90.1104	0	0	0	0	0	0	0	0	0	0	0
264037_at	0	0	0	117.552	0	0	0	0	42.4625	309.438	0	0	0	0	0
264040_at	-316.551	0	-113.012	-442.701	0	0	298.376	0	0	0	0	0	0	0	0
264041_at	0	0	0	149.128	0	0	0	0	0	0	0	0	0	0	0
264044_at	110.708	0	133.133	-142.367	0	0	-118.183	0	0	0	0	0	0	0	0
264045_at	0	0	0	282.253	0	0	0	0	0	-172.475	0	0	0	0	0
264052_at	396.202	0	142.395	-163.02	0	-461.345	-399.155	0	0	0	0	0	0	462.5	0
264054_at	0	0	206.359	677.962	0	0	0	0	0	-368.142	-159.369	0	0	0	0
263995_at	0	0	0	229.471	0	0	0	0	0	-207.137	0	0	0	0	0
263998_at	754.127	-593.623	0	-1187.67	0	0	-749.102	0	594.273	0	0	0	0	0	0
264001_at	0	0	63.8949	0	0	0	0	-28.9341	0	-72.4841	0	0	0	0	0
264002_at	0	15.9635	0	0	-25.8369	0	27.7989	0	0	68.7554	0	0	0	0	0
264004_at	0	0	0	-159.45	0	0	0	0	0	0	0	0	0	0	0
264005_at	425.367	0	0	0	0	0	-507.738	0	0	0	0	0	0	0	0
264006_at	0	0	0	1110.11	0	0	0	0	0	-638.587	0	0	0	0	0
264007_at	0	0	0	89.3368	0	0	0	0	0	0	0	0	0	0	0
264008_at	0	0	0	-170.651	0	0	0	0	0	0	0	0	0	0	0
264010_at	389.61	0	0	-151.465	-298.05	0	-392.585	0	0	0	0	0	306.25	0	0
264014_at	0	0	0	0	0	0	0	0	0	450.429	0	0	0	348.3	0
264018_at	0	0	0	767.74	0	0	0	0	0	0	0	0	0	0	0
264019_at	60.8967	0	0	64.903	0	0	0	0	0	689.45	0	-79.125	0	0	0
264020_at	382.029	0	455.111	-431.859	0	0	-364.904	0	0	0	0	0	0	0	0
264022_at	0	0	0	417.743	0	0	0	0	0	-300.837	0	0	0	0	0
264024_at	0	0	0	225.256	0	0	0	0	0	-195.7	0	0	0	0	0
264025_at	21.3125	0	60.1771	-51.9125	0	54.3542	0	0	0	-37.7208	-77	0	0	-86.2667	83.2
264026_at	0	0	113.766	0	0	0	0	0	0	-177.048	0	0	0	0	0
263972_at	0	0	125.321	-201.096	0	0	0	0	0	0	0	0	0	0	0
263978_at	0	0	220.94	0	0	0	0	0	0	-446.515	0	0	0	0	0
263980_at	0	0	0	0	0	0	0	0	0	257.565	0	0	0	0	0
263981_at	0	0	0	330.681	0	0	0	0	73.925	-328.8	0	-56.925	0	0	0
263983_at	-33.7224	0	0	-56.7224	0	0	0	0	0	0	0	0	0	0	0
263985_at	0	0	0	630.081	0	0	0	0	-196.475	-439.375	0	201.15	0	0	0
263986_at	0	0	0	353.365	0	0	0	0	0	-339.75	0	0	0	0	0
263987_at	0	0	0	950.731	0	0	0	0	0	146.475	0	0	0	0	0
263990_at	0	0	-230.258	0	0	0	0	0	0	0	0	0	0	0	0
263963_at	0	0	0	155.25	0	0	0	0	0	-152.312	0	0	0	0	0
263936_at	-35.7822	0	0	-96.2697	0	0	0	0	0	0	0	0	0	0	0
263937_at	-406.8	0	-449.992	-687.35	0	329.767	383	0	0	437.917	0	0	0	-307.842	0
263942_at	49.9316	0	125.081	0	0	0	0	0	0	0	0	0	0	0	0
263943_at	-60.0125	0	-67.7653	140.162	0	65.1602	0	0	0	-103.165	0	0	0	0	0
263946_at	0	0	0	231.717	0	0	0	0	0	-159.588	0	0	0	0	0
263947_at	0	0	0	287.574	0	0	0	0	0	-172.075	0	0	0	0	0
263949_at	0	0	0	187.307	0	0	0	0	0	-451.775	0	0	0	0	0
263951_at	0	0	0	0	0	0	0	0	0	480.114	0	0	0	0	0
263953_at	0	0	0	184.753	0	0	0	0	52.625	-141.85	0	-56.75	0	0	0
263954_at	0	0	0	91.7306	0	0	0	0	0	141.8	0	0	0	0	0
263962_at	0	0	0	-47.4854	0	0	0	0	0	0	0	0	0	0	0
263928_at	-30.7227	0	-28.7773	-125.755	0	0	41.2102	0	0	74.5148	0	0	0	0	0
263929_at	0	0	0	-154.688	0	0	0	0	0	0	0	0	0	0	0
263931_at	0	0	0	546.681	0	0	0	0	0	-484.212	0	0	0	0	0
263900_at	0	0	1045.05	-405.538	0	0	0	0	0	-1045.45	0	0	0	0	0
263901_at	-1449.64	0	-1276.94	-1369.45	0	0	1475.41	0	0	0	0	0	0	0	0
263904_at	0	0	0	-1063.91	0	0	0	0	0	0	0	0	0	0	0
263906_at	0	0	0	148.403	0	0	0	0	0	182.15	0	0	0	0	0
263913_at	0	0	116.719	0	0	43.55	0	0	0	-100.15	0	0	0	0	0
263915_at	0	0	0	0	0	0	0	0	0	312.271	0	0	0	0	0
263920_at	-335.511	0	-139.388	-757.374	0	0	331.524	0	0	0	0	0	0	0	0
263921_at	0	0	0	381.718	0	0	0	0	0	0	0	0	0	0	0
263923_at	0	19.5234	0	0	0	0	0	0	-33.2495	20.8989	0	0	0	0	0
263924_at	1393.49	0	1819.5	0	0	0	-1520.65	0	0	-1489.13	0	0	0	0	0
263898_at	-37.7405	0	-70.369	92.9625	0	0	0	0	0	-80.556	0	0	0	0	0
263873_at	0	0	0	0	0	0	0	0	0	326.343	0	0	0	0	0
263874_at	184.619	0	396.156	-446.906	0	0	0	0	0	0	0	0	0	0	0
263880_at	0	0	0	255.201	0	0	0	0	0	417.275	0	0	0	0	0
263881_at	-23.4391	0	-26.7546	0	0	0	21.3875	0	0	0	0	0	0	0	0
263882_at	74.1063	0	137.637	0	0	0	-67.1625	0	0	0	0	0	0	0	0
263865_at	416.191	0	594.309	301.466	0	299.853	-472.008	0	0	-602.876	-862.709	0	0	0	759.017
263866_at	0	0	-475.305	-222.207	0	0	0	0	0	0	0	0	0	0	0
263867_at	0	0	0	-2435.92	0	0	0	0	0	0	0	0	0	0	0
263838_at	1451.15	0	778.084	0	0	0	-1637.03	0	0	0	0	0	0	0	0
263839_at	-168.113	0	-223.224	313.438	0	0	0	0	0	-472.576	0	0	0	0	0
263841_at	0	0	0	27.4832	0	33.6929	0	0	0	234.222	-31.675	0	0	0	0
263842_at	0	0	0	0	0	0	0	0	0	395.104	0	0	0	0	0
263844_at	-304.106	0	-175.612	0	0	0	358.515	0	0	-509.329	0	0	0	0	0
263845_at	1332.28	0	1038.93	-821.609	-1358.12	0	-1277.32	0	0	-997.492	0	0	1325.28	0	0
263846_at	0	0	0	115.076	0	0	0	0	0	210.45	0	0	0	0	0
263847_at	0	0	0	13.8278	0	0	0	0	0	19.15	0	0	-17.4	0	0
263859_at	0	0	0	0	0	0	0	0	0	109.41	0	0	0	0	0
263862_at	-164.016	0	-184.443	-69.2818	0	122.893	212.932	0	0	0	0	0	0	-167.525	0
263864_at	0	0	0	0	0	0	0	0	0	153.705	0	0	0	0	0
263809_at	0	0	0	102.351	0	0	0	0	0	0	0	0	0	0	0
263810_at	0	0	0	-375.113	166.064	0	0	0	0	378.988	0	0	-243.856	0	0
263811_at	72.9636	0	165.08	0	0	0	-79.9659	-132.477	0	-76.5443	0	159.552	0	0	0
263824_at	96.3545	0	185.57	-143.51	0	0	-102.205	0	0	-100.82	0	0	0	0	0
263827_at	-420.625	0	-436.025	249.85	0	369.025	393.85	0	0	-250.85	0	0	0	-362.075	0
263829_at	0	0	0	0	0	0	19.3091	0	0	92.9716	0	-19.725	0	-41.4341	0
263831_at	0	0	0	291.597	0	0	0	0	0	0	0	0	0	0	0
263836_at	0	0	0	-611.029	0	0	0	0	0	0	0	0	0	0	0
263774_at	0	0	35.86	0	0	0	0	0	0	64.8025	0	0	0	0	0
263776_s_at	0	0	0	-125.331	0	0	0	0	0	384.55	0	0	0	0	0
263777_at	0	0	0	0	0	0	0	0	0	51.8558	0	0	0	0	0
263779_at	0	0	223.76	0	0	0	0	0	0	0	0	0	0	0	0
263785_at	0	0	0	-139.628	0	0	0	0	0	0	0	0	0	0	0
263786_at	0	0	0	-511.105	0	0	0	0	0	0	0	0	0	0	0
263787_at	0	0	0	0	0	0	0	0	0	110.94	0	0	0	0	0
263788_at	0	0	-90.41	-176.875	0	0	0	0	0	118.285	0	0	0	0	0
263797_at	0	0	-77.6055	-530.892	0	0	0	209.428	0	0	0	-157.333	0	0	0
263799_at	-1369.31	0	-1235.64	-1568.97	494.575	952.617	1319.74	0	0	732.892	0	0	-451.675	-911.867	0
263773_at	0	0	0	0	0	0	0	0	0	72.7673	0	0	0	0	0
263750_at	0	0	0	83.9431	0	0	0	0	0	537.362	0	-211.1	0	-196.15	259.2
263758_s_at	0	0	54.5548	75.75	0	0	0	0	0	370.908	56.5885	0	0	-98.0192	0
263760_at	0	0	0	48.1986	0	0	0	0	0	305.25	0	0	0	0	0
263761_at	0	0	0	1556.83	0	0	0	0	0	598.95	0	0	0	0	0
263762_at	0	0	32.25	167.15	0	0	-47.225	0	0	0	0	0	0	55.05	0
263763_at	0	0	0	0	0	0	0	0	0	205.212	0	0	0	0	0
263764_at	0	0	0	115.125	0	0	0	0	0	0	0	0	0	0	0
263765_at	0	0	0	47.6063	0	0	0	0	0	0	0	0	0	0	0
263711_at	0	0	217.805	-277.688	0	0	0	0	0	420.908	0	0	0	0	0
263715_at	0	0	0	304.279	0	0	0	0	0	152.825	0	0	-120.733	0	0
263726_at	0	0	0	123.711	0	0	0	0	0	-51.7625	0	0	0	0	0
263729_at	0	0	0	-36.5049	0	0	0	0	0	0	0	0	0	0	0
263731_at	0	0	38.7507	-46.7007	0	0	0	0	0	0	0	0	0	0	0
263736_at	0	0	0	281.468	0	0	0	0	0	619.675	0	0	0	0	0
263737_at	0	0	0	1231.1	0	0	0	0	0	-612.7	0	0	0	0	0
263680_at	0	0	0	-58.7875	0	0	0	0	0	0	0	0	0	0	0
263685_at	-107.877	0	-113.052	0	0	0	105.092	0	0	-137.058	0	0	0	0	0
263688_at	0	0	0	970.201	0	0	0	0	0	-585.825	0	0	0	0	0
263689_at	0	0	21.3776	-120.865	0	0	0	0	0	0	0	0	0	0	0
263691_at	389.812	0	740.259	0	0	0	-427.034	0	0	-379.232	0	0	0	0	0
263692_at	307.059	0	259.516	182.586	0	0	-215.622	0	0	-202.878	0	0	0	0	0
263693_at	0	0	25.2674	0	0	0	0	0	0	0	0	0	0	0	0
263696_at	253.25	0	182.917	0	0	-204.717	-288.475	0	0	81.2583	0	0	0	236.517	0
263697_at	0	0	0	0	0	13.9327	0	0	0	0	-14.975	0	0	0	0
263699_at	-94.875	0	-73.4	-131.25	0	67.55	92.6	0	0	84.55	0	0	0	-80.925	0
263701_at	0	0	0	0	0	0	0	0	0	162.305	0	0	0	0	0
263703_at	-56.3167	0	45.9143	123.215	63.3952	0	71.3917	-46.7905	0	132.056	0	0	-129.845	-110.92	123.54
263705_at	0	0	0	52.0597	0	0	0	0	0	253.562	0	0	0	80.9	0
263706_s_at	1155.17	0	815.31	0	0	-1121.04	-1292.67	0	0	0	0	0	0	1282.78	0
263707_at	0	0	21.8717	-36.6342	0	0	0	0	0	0	0	0	0	0	0
263709_at	0	0	0	2495.19	0	0	0	0	0	3581.22	0	0	0	0	0
263710_at	73.7888	0	0	-265.142	0	0	0	0	0	161.012	0	0	0	0	0
263676_at	0	0	0	0	0	0	0	0	0	2704.11	0	0	0	0	0
263678_at	0	0	0	149.419	0	0	0	0	0	255.2	0	0	0	-82.525	0
263651_at	58.3202	0	91.7024	-58.5673	0	0	-71.6452	0	0	0	0	0	0	0	0
263653_at	0	0	0	154.779	0	0	0	0	0	-168.537	0	0	0	0	0
263654_at	-178	0	-165.406	215.225	0	139.395	0	0	0	-331.655	0	0	0	0	0
263656_at	0	0	0	210.939	0	35.7143	0	0	0	-98.675	0	0	0	-65.7893	0
263657_at	-215.017	0	-125.917	-367.442	0	0	228.517	0	0	0	0	0	0	0	0
263660_at	0	0	0	-44.4028	0	0	0	0	0	0	0	0	0	0	0
263661_at	35.4457	0	0	0	0	0	-32.0652	0	0	84.1554	0	0	0	0	0
263662_at	0	0	230.42	348.1	0	0	0	0	0	-307.108	0	0	0	0	0
263665_at	0	0	275.362	-597.337	0	0	0	0	0	0	0	0	0	0	0
263668_at	0	0	0	167.104	0	0	0	0	0	316.3	0	0	0	0	0
263669_at	-538.542	0	-586.148	1005.86	0	423.09	373.385	0	0	-632.21	0	0	0	0	0
263673_at	0	0	0	-685.837	0	0	0	0	0	0	0	0	0	0	0
263674_at	0	0	0	0	0	0	0	0	0	63.6692	0	0	0	0	0
263647_at	-527.062	0	-552.857	0	0	417.483	440.375	0	0	0	0	0	0	-350.65	0
263624_at	0	0	0	560.824	0	0	0	0	0	1514.83	0	0	0	0	0
263626_at	0	0	87.0013	-156.976	0	0	0	0	0	0	0	0	0	0	0
263628_at	451.904	0	331.696	0	0	0	-428.45	0	0	0	0	0	0	0	0
263630_at	0	0	42.2083	0	0	0	0	0	0	0	0	0	0	0	0
263631_at	0	0	-112.68	-368.12	0	0	0	0	0	0	0	0	0	0	0
263632_at	-86.61	0	0	-132.398	0	0	95.9225	0	0	0	0	0	0	0	0
263633_at	0	0	0	84.3611	0	0	0	0	0	-116.888	0	0	0	0	0
263637_at	0	0	0	-53.0403	0	0	0	0	0	79.0625	0	0	0	0	0
263614_at	42.5675	0	0	-54.62	0	0	-43.63	0	0	0	0	0	0	0	0
263585_at	0	0	254.178	-342.603	0	0	0	0	0	0	0	0	0	0	0
263591_at	116.525	0	223.572	0	0	0	-160.513	0	0	-175.11	-221.981	0	0	0	271.023
263593_at	0	0	0	115.907	0	0	0	0	0	-97.75	0	0	0	0	0
263595_at	-280.593	0	-148.857	-787.372	0	0	284.693	0	0	171.607	0	0	0	0	0
263597_at	0	0	0	46.9819	0	0	0	0	0	212.088	0	-56.975	0	0	0
263598_at	0	0	0	1848.84	0	0	0	0	0	-1760.39	0	0	0	0	0
263599_at	74.9823	0	0	-90.8853	0	0	-67.9198	103.955	0	0	0	-104.23	0	0	0
263606_at	63.3186	0	0	0	0	0	0	0	0	348.429	0	0	0	0	0
263607_at	0	0	20.0681	0	0	0	0	0	0	0	0	0	0	0	0
263553_at	0	0	0	0	0	0	0	0	0	192.455	0	0	0	0	0
263556_at	-162.329	0	134.633	-62.0542	0	0	136.267	0	0	0	0	0	0	0	0
263557_at	0	0	67.3875	0	0	0	-33.43	0	0	88.8325	0	0	0	0	0
263558_at	-75.1568	0	-81.7682	-106.835	56.5	0	81.3943	0	0	53.0807	0	0	-78.1	0	0
263571_at	49.15	0	55.6583	-57.05	0	-77.1083	-52.375	0	0	-58.2583	0	0	0	80.7333	0
263572_at	110.507	0	32.8864	-88.5614	0	-91.1364	-92.7636	0	0	0	0	0	0	69.35	0
263574_at	37.0939	0	46.4936	0	0	0	-51.5423	0	-30.9484	43.083	-58.1906	0	0	0	0
263579_at	0	0	0	0	0	0	0	0	0	-40.3788	0	0	0	0	0
263580_at	0	0	0	0	0	15.2615	0	0	0	0	0	0	0	0	0
263583_at	0	0	0	-246.768	93.2571	0	0	0	0	0	0	0	-105.057	0	0
263550_at	0	0	0	44.0722	0	0	0	0	0	54.425	0	0	0	0	0
263552_x_at	864.521	0	0	0	0	0	-1005.51	0	0	0	0	0	0	0	0
263533_at	0	0	0	142.775	0	0	0	0	0	347.75	0	0	0	0	0
263534_at	0	0	548.575	-403.375	0	0	0	0	0	0	0	0	0	0	0
263536_at	0	0	53.5538	0	0	0	0	0	0	-33.0975	0	0	0	0	0
263537_at	0	0	0	673.065	0	0	0	0	0	0	0	0	0	0	0
263541_at	0	0	0	177.186	0	0	0	0	0	120.85	0	0	0	0	0
263545_at	0	0	307.617	-170.1	0	-250.167	0	0	0	-289.942	0	0	0	261.217	0
263546_at	0	0	0	-103.917	0	0	0	0	0	0	0	0	0	0	0
263548_at	0	0	4001.12	4810.51	0	0	0	0	0	0	0	0	0	2788.75	0
263517_at	0	0	0	856.047	0	0	451.587	0	0	-984.763	0	0	0	0	0
263519_at	0	0	256.615	0	92.5344	0	0	0	0	-183.659	0	0	0	0	0
263490_at	-130.8	0	-145.4	202.35	0	133.425	131.725	0	0	-186.175	0	0	0	-143.75	0
263491_at	0	0	0	285.137	0	0	0	0	0	460.85	0	335.775	0	311.775	0
263494_at	0	0	-146.78	683.943	0	0	0	0	0	0	0	0	0	0	0
263495_at	0	0	0	567.007	0	0	0	0	0	7216.89	0	-1078.35	0	0	1046.65
263496_at	137.089	0	165.111	-111.518	0	0	-128.064	0	0	-165.586	0	0	0	0	0
263497_at	0	0	0	698.131	0	0	0	0	0	10077.5	0	0	747	2075.1	0
263498_at	0	0	0	111.106	0	0	0	0	0	0	0	0	0	0	0
263499_at	0	0	0	790.067	0	0	-255.85	0	0	-803.65	0	0	0	284.8	0
263513_at	113.253	0	352.452	0	0	94.638	-144.957	0	0	-309.88	-244.443	0	0	0	276.387
263488_at	0	0	0	27.5347	0	0	0	0	0	157.338	0	0	0	0	0
263459_at	-62.1987	0	-67.4137	-63.4738	0	0	0	0	0	0	0	0	0	0	0
263460_at	-518.147	0	-550.985	1088.85	0	312.932	251.168	0	0	-1190.99	0	0	0	0	0
263461_at	0	0	0	381.554	0	0	0	0	0	-342.275	0	0	0	0	0
263467_at	-67.3	0	-93.4667	-111.925	0	89.3667	66.225	0	0	82.6917	0	0	0	-82.0917	0
263470_at	0	0	27.62	-36.75	0	0	0	0	0	-31.545	0	0	0	0	0
263473_at	0	0	0	129.625	0	0	0	0	0	-156.887	0	0	0	0	0
263475_at	-529.55	0	-508.345	0	0	474.32	666.725	0	0	0	0	0	0	-665.875	0
263476_at	0	0	17.8042	0	0	0	0	0	0	0	0	0	0	0	0
263477_at	350.113	0	188.887	0	0	-373.462	-362.3	0	0	190.725	0	0	0	494.575	0
263482_at	0	0	0	303.594	0	0	0	0	0	437.837	0	0	0	0	0
263483_at	57.3712	0	112.375	0	0	0	-86.4819	0	0	126.464	0	105.1	0	0	0
263485_at	0	0	17.1566	-22.6566	0	0	0	0	0	0	0	0	0	0	0
263452_at	0	0	94.677	0	95.4044	0	0	0	0	69.5312	0	0	-156.916	0	0
263456_at	0	0	290.133	0	323.55	351.367	0	302.567	0	0	-579.117	-406.25	-404.9	-400.8	803.4
263428_at	-80.3261	0	-56.9227	-72.2523	0	38.3727	47.8773	0	0	0	0	0	0	0	0
263429_at	0	0	0	-136.679	0	0	0	0	0	0	0	0	0	0	0
263431_at	589.516	0	929.434	398.727	0	0	-544.503	0	0	-552.972	0	0	0	0	0
263432_at	125.675	0	80.535	0	0	0	-117.205	0	0	110.76	0	0	0	0	0
263433_at	0	0	38.6527	110.24	0	0	0	0	0	0	-57.0969	0	0	62.1633	0
263436_at	0	0	0	-57.8597	0	0	0	0	0	0	0	0	0	0	0
263437_at	0	0	0	-509.842	0	0	0	0	0	0	0	0	0	0	0
263438_at	-173.427	0	-208.723	-412.976	0	0	177.152	0	0	165.973	0	0	0	0	0
263442_at	0	0	0	40.8833	0	0	0	0	0	174.2	0	0	0	0	0
263443_at	0	0	0	1081.72	0	0	-224.025	0	0	-1063.08	0	0	0	215.8	0
263449_at	112.139	0	0	0	0	0	-117.238	0	0	297.526	0	0	0	0	0
263424_at	-57.7428	0	0	212.788	0	0	0	0	0	-138.338	0	0	0	0	0
263426_at	442.587	0	602.514	381.812	0	-401.276	0	0	0	-977.251	0	0	0	0	0
263404_s_at	0	0	0	-118.272	0	0	0	0	0	0	0	0	0	0	0
263405_s_at	0	0	0	0	0	0	0	0	0	419.845	0	0	0	0	0
263407_at	0	0	0	-35.3014	0	0	0	0	0	0	0	0	0	0	0
263410_at	0	0	0	0	0	0	0	0	0	300.134	0	0	0	0	0
263413_at	-283.632	0	-254.618	741.597	0	0	290.857	0	0	-780.357	0	0	0	0	0
263420_at	0	0	0	0	0	0	0	0	0	684.248	0	0	0	0	0
263421_at	0	0	0	130.623	0	43.6989	0	0	0	-85.9245	0	0	0	0	0
263365_at	-102.302	0	-108.398	-292.832	0	0	104.79	0	0	90.5102	0	0	0	0	0
263374_at	43.1875	0	99.3792	0	0	-69.0542	-53.725	0	0	-91.7167	0	0	0	74.5667	0
263375_s_at	0	0	214.036	-124.549	0	0	0	0	0	0	0	0	0	0	0
263379_at	0	0	-230.213	-512.899	0	0	0	0	0	0	0	0	0	0	0
263383_at	19.7785	0	45.3246	-33.3625	0	0	0	0	0	-36.5474	-32.359	0	0	0	0
263386_at	0	0	46.7638	-24.6638	0	0	0	0	0	0	0	0	0	0	0
263387_at	295.54	0	115.668	0	-198.3	0	-316.107	0	0	-132.035	0	0	208.55	0	0
263332_at	76.5576	0	147.211	0	0	0	-70.6875	0	0	0	0	0	0	0	0
263333_at	0	0	-388.103	0	0	0	0	0	159.885	-323.012	0	0	0	0	0
263345_s_at	0	0	0	10462.6	0	0	0	0	0	4347.85	0	0	0	0	0
263350_at	-2932.72	0	-2825.11	6881.54	0	2635.53	2632.85	0	660.263	-5609.94	0	0	0	-2398.36	0
263351_at	0	0	0	-46.6646	0	0	0	0	0	0	0	0	0	0	0
263356_at	0	0	-49.8325	0	0	0	0	0	0	-77.9425	0	0	0	0	0
263359_at	0	0	0	-162.928	0	0	0	0	0	0	0	0	0	0	0
263305_at	-97.2125	0	-84.0625	0	0	100.763	73.55	0	0	0	0	0	0	-116.175	0
263316_s_at	-156.673	0	-88.3773	-342.98	192.3	0	156.948	0	0	93.4148	0	0	-188.925	0	0
263318_at	0	0	0	0	0	0	0	0	0	124	0	0	0	0	0
263319_at	-75.3559	0	-71.2088	-124.631	529.971	0	74.9934	0	0	64.5255	-349.941	0	-522.062	0	342.725
263321_at	569.732	0	668.618	0	0	0	-440.8	0	0	0	0	0	0	0	0
263324_at	0	0	0	9.59833	0	0	-6.73	0	0	-7.355	0	0	0	0	32.37
263325_at	0	0	0	-461.572	0	0	0	0	0	0	0	0	0	0	0
263326_at	60.7845	0	150.325	0	0	0	0	0	0	258.457	0	0	0	0	0
263330_at	-128.825	-28.266	-131.711	-118.925	0	112.111	123.1	0	0	136.161	0	0	0	-95.586	0
263331_at	0	0	17.2826	0	0	0	0	0	0	0	0	0	0	0	0
263297_at	0	0	63.0613	0	0	0	0	0	0	-39.255	0	0	0	0	0
263298_at	0	0	0	0	0	0	0	0	0	388.316	0	0	0	0	0
263274_at	0	0	-58.8316	-144.706	0	0	0	0	0	0	0	0	0	0	0
263275_at	-1686.58	0	-1437.03	614.625	0	1380.93	1265.15	0	0	-1040.69	0	0	0	-999.108	0
263276_at	-128.995	0	0	-355.757	213.625	0	135.982	0	0	0	-184	0	-223.225	0	186.3
263278_at	0	0	40.7605	-99.0105	0	0	0	0	0	0	0	0	0	0	0
263283_at	82.0037	0	125.782	0	0	-67.114	-67.5574	0	0	-87.7603	0	0	0	0	0
263284_at	0	0	0	-938.281	0	0	0	0	0	0	0	0	0	0	0
263287_at	0	0	0	0	0	0	0	0	0	372.649	0	0	0	0	0
263296_at	-947.311	0	-475.338	-2018.77	0	0	917.299	0	0	0	0	0	0	0	0
263264_at	0	0	38.7612	-53.2612	0	0	0	0	0	0	0	0	0	0	0
263265_at	-209.425	0	-288.45	844.475	0	205.825	0	0	0	-791.55	0	0	0	0	0
263267_at	106.476	0	0	-152.481	0	0	0	0	0	854.212	0	0	0	0	0
263239_at	0	0	0	-216.032	0	0	0	0	0	0	0	0	0	0	0
263240_s_at	0	0	-58.9925	-118.188	0	0	0	0	0	61.9675	0	0	0	0	0
263242_at	0	0	0	-179.069	0	0	0	0	0	445.95	0	0	0	0	0
263243_at	0	0	0	0	0	0	0	0	0	-241.994	0	0	0	0	0
263249_at	258.707	0	448.643	468.51	0	0	-327.894	0	0	697.419	0	0	0	0	0
263250_at	704.571	0	549.844	-530.202	0	0	-655.346	279.321	0	-747.354	0	0	0	0	0
263252_at	0	0	0	111.914	0	0	0	0	0	-71.7125	0	0	0	0	0
263253_at	0	0	84.67	0	0	0	0	0	0	-50.0075	0	0	0	0	0
263256_at	-187.012	0	-231.946	0	0	167.571	231.7	0	0	351.233	0	0	0	-300.383	0
263236_at	0	0	0	-217.938	127.713	0	0	340.913	0	0	0	0	0	0	0
263208_at	221.85	0	138.633	-213.925	0	-346.633	-226.25	0	0	-136.908	295.05	0	0	346.383	-293.5
263209_at	0	0	0	0	0	0	0	0	0	258.258	0	0	0	0	0
263216_s_at	-1484.62	0	-1456.4	-1261.42	365.95	1289.55	1488.33	0	0	1047.83	0	0	-390.15	-1279.42	0
263219_at	27.65	0	56.7	0	0	0	-36.775	0	0	-49.25	0	0	0	0	0
263221_at	35.2686	0	0	-91.6939	-35.575	-32.4583	0	0	27.5	45.9667	0	0	0	0	0
263223_at	237.139	0	290.187	-114.786	0	0	-234.276	0	0	0	0	0	0	0	0
263225_at	-83.5175	0	0	-256.418	0	0	88.3675	0	0	0	0	0	0	0	0
263227_at	0	0	0	-300.55	0	0	0	0	0	0	0	0	0	0	0
263228_at	-270.7	0	-215.492	-364.9	0	191.892	330.125	0	0	177.642	0	0	0	-240.942	0
263229_s_at	0	0	17.9052	0	45.6206	0	0	0	0	-23.9509	27.0703	0	-51.8745	0	0
263232_at	0	0	25.2089	-155.159	190.362	0	0	0	0	0	-134.659	0	-183.641	0	124
263199_at	0	0	44.7947	22.1803	0	0	0	0	0	0	0	0	0	0	0
263205_at	0	0	60.9021	0	0	0	0	0	0	0	0	0	0	0	0
263179_at	0	0	0	-108.732	0	0	0	0	0	0	0	0	0	0	0
263182_at	-336.625	0	-512.5	-603.975	0	298.9	338.25	0	0	480.975	0	0	0	-300.3	0
263183_at	-187.52	0	0	-468.757	0	0	168.857	0	0	0	0	0	0	0	0
263194_at	0	0	0	41.8319	0	0	0	0	0	-84.775	0	0	0	0	0
263196_at	0	0	0	269.032	0	0	0	0	0	-326.538	0	0	0	0	0
263198_at	-141.225	0	-153.658	-217.575	0	110.783	142.2	0	0	172.583	0	0	0	-112.083	0
263172_at	0	0	0	-91.5097	0	0	0	0	0	0	0	0	0	0	0
263174_at	0	0	0	0	0	0	0	0	0	968.949	0	0	0	0	0
263150_at	0	0	0	0	0	0	0	0	0	172.859	0	0	0	0	0
263151_at	0	0	0	0	0	0	0	0	0	-53.2308	0	0	0	0	0
263153_s_at	323.188	0	444.97	-943.004	0	-495.432	0	0	0	0	0	0	0	0	0
263156_at	257.587	0	320.876	0	0	-479.659	-262.45	134.516	0	0	0	0	0	529.975	0
263157_at	-1060.87	0	-1355.5	3039.1	0	0	1414.12	0	0	-3733.22	0	0	0	0	0
263159_at	0	0	0	676.36	0	0	0	0	0	-515.7	0	0	0	0	0
263163_at	0	0	0	51.4208	0	0	0	0	0	0	0	0	0	0	0
263165_at	0	0	-83.88	-269.55	0	0	0	0	0	93.98	0	0	0	0	0
263167_at	0	0	0	-50.4958	0	0	0	0	0	28.4	0	0	0	0	0
263168_at	0	0	0	0	0	0	9.82273	0	0	36.1977	0	0	0	-28.3977	0
263114_at	0	0	0	2958.7	0	0	0	0	0	1824.76	0	0	0	0	0
263118_at	-2190.32	0	-2142.07	2467.47	0	2023.57	1603.7	0	0	-2591.78	0	0	0	-1447.32	0
263119_at	36.9901	0	29.4224	0	0	0	-52.2	0	0	0	0	0	0	0	0
263120_at	0	0	0	108.801	0	0	0	0	0	228.662	0	0	0	0	0
263126_at	0	0	0	1196.79	0	0	0	0	0	-963.875	0	0	0	0	0
263128_at	0	0	203.436	107.539	0	0	0	0	0	0	0	0	0	0	0
263129_at	64.8838	0	0	-107.691	0	-75.5333	0	0	0	280.467	0	0	0	0	0
263131_at	0	0	0	1146.35	0	0	0	0	0	705.112	0	0	0	0	0
263132_at	0	0	0	0	0	0	0	0	0	160.189	0	0	0	0	0
263133_at	0	0	0	0	0	0	0	0	0	29.6125	0	0	0	0	0
263136_at	0	0	158.986	0	0	0	0	0	0	-119.817	0	0	0	0	0
263137_at	0	0	0	-137.177	0	0	0	0	0	0	0	0	0	0	0
263142_at	0	0	0	31.3097	0	0	0	0	0	848.987	0	0	0	-130.35	0
263109_at	37.8125	0	44.2292	0	0	-48.1042	-43.95	0	0	-56.4917	0	0	0	69.4167	0
263111_s_at	0	0	0	0	0	0	0	0	0	403.823	0	0	0	0	0
263083_at	0	0	57.9637	0	0	0	0	0	0	75.63	0	0	0	0	0
263096_at	0	0	0	-119.804	383.971	0	0	0	0	0	204.4	0	-387.996	0	-208.05
263097_at	0	0	0	278.449	0	0	0	0	0	-180.738	0	0	0	0	0
263104_at	0	0	46.035	0	0	0	0	0	0	-39.5225	0	0	0	0	0
263106_at	-69.175	0	-74.0417	-85.55	0	69.9417	74.825	0	0	97.5667	0	0	0	-74.8167	0
263048_s_at	0	0	0	163.049	0	0	0	0	0	845.775	0	-101.025	0	-263.275	0
263049_at	0	0	97.3461	-194.784	0	0	0	0	0	0	0	0	0	0	0
263063_s_at	0	0	0	-147.037	0	0	0	0	0	0	0	0	0	0	0
263064_at	0	0	671.296	-612.763	0	-663.183	0	0	0	-763.246	0	0	0	679.808	0
263065_at	0	0	-78.0716	162.122	0	0	162.652	0	0	0	0	0	0	-165.728	0
263067_at	0	0	0	75.6028	0	0	0	0	0	0	0	0	0	0	0
263072_at	0	0	0	-134.486	0	0	0	0	0	60.0125	0	0	0	0	0
263074_at	0	0	0	-319.238	0	0	0	0	0	0	0	0	0	0	0
263075_at	-98.3415	0	-83.7295	-101.37	0	45.042	71.158	0	0	0	0	0	0	0	0
263077_at	-55.0135	0	-72.9712	0	0	0	57.0308	0	0	-105.712	0	0	0	0	0
263046_at	0	0	0	11304	0	0	0	0	0	-7355.43	0	0	0	0	0
263019_at	-1246	0	-1481.2	-1456.75	0	1060.95	1286.83	0	0	1088.6	0	0	0	-1089.45	0
263023_at	0	0	0	260.942	0	0	0	0	0	-282.688	0	0	0	0	0
263028_at	0	0	0	-34.2042	0	0	0	0	0	0	0	0	0	0	0
263029_at	60.4375	0	119.237	-90.25	0	-101.787	0	-63.525	0	0	188.725	0	-126.2	0	0
263032_at	-187.002	0	-390.023	-621.107	0	0	179.64	0	0	395.86	0	0	0	0	0
263034_at	0	0	0	0	0	0	0	0	0	1482.58	0	-245.5	0	568.55	-397.85
263035_at	0	0	-258.128	0	0	0	0	0	0	0	0	0	0	0	0
263036_at	0	0	0	-74.1299	0	0	0	0	0	0	0	0	0	0	0
263042_at	0	0	11.4484	-11.3474	0	35.3342	0	-13.9671	0	0	-30.9329	0	0	-45.8026	54.7
263044_at	0	0	0	0	0	0	0	0	0	95.7404	0	0	0	0	0
263014_at	0	0	0	102.235	0	0	0	33.4736	0	0	0	0	0	0	0
263015_at	0	0	0	-171.775	0	0	0	0	0	0	0	0	0	0	0
262985_s_at	692.224	0	1813.94	-734.088	0	0	0	0	0	0	0	0	0	0	0
262986_at	0	0	-322.002	1241.14	0	0	0	0	0	-744.535	0	0	0	0	0
262988_at	0	0	0	7776.74	0	0	0	0	0	-3556.79	0	0	0	0	0
262992_at	0	0	-36.6092	-58.0533	0	0	0	0	0	0	0	0	0	0	0
263000_at	0	0	0	40.9736	0	0	0	0	0	211.037	0	0	0	0	0
263004_at	0	0	0	-80.6132	0	0	0	0	0	0	0	0	0	0	0
263005_at	324.47	0	0	-241.067	-312.725	0	-324.558	0	0	0	0	0	312	0	0
262984_at	0	0	-52.6566	-135.681	0	0	0	0	0	0	0	0	0	0	0
262954_at	0	0	0	432.421	0	0	0	0	0	1117.03	0	0	0	0	0
262955_at	0	0	0	101.096	0	0	0	0	0	262.188	0	0	0	-65.4	0
262957_s_at	0	0	84.2289	-206.191	0	0	0	0	0	0	0	0	0	0	0
262959_at	0	0	0	133.142	0	0	0	0	0	0	0	0	0	0	0
262960_at	0	0	-247.77	-529.33	0	0	0	0	0	0	0	0	0	0	0
262963_at	51.4558	0	22.0619	0	0	0	-48.1646	0	0	29.3042	0	0	0	0	0
262970_at	0	0	0	474.142	0	0	0	0	0	1481.76	0	0	0	0	0
262975_at	-670.925	0	-789.558	-1042.55	0	538.133	704.675	0	0	377.858	0	0	0	-577.008	0
262977_at	0	0	0	284.799	0	0	0	0	0	-284.837	0	0	0	0	0
262980_at	138.211	0	278.585	0	0	0	0	0	0	324.059	0	0	0	0	0
262947_at	-1173.67	0	-1046.37	2707.82	0	1139.76	0	0	0	-3243.19	0	0	0	0	0
262950_at	0	0	0	-75.8555	0	47.1714	0	0	0	0	0	0	0	0	0
262952_at	0	0	0	74.8889	0	0	0	0	0	-57.4	0	0	0	0	0
262923_at	0	0	0	0	0	0	0	0	0	-239.244	0	0	0	0	0
262925_at	0	0	0	-61.9854	0	0	0	0	0	0	0	0	0	0	0
262926_s_at	0	0	0	0	0	0	0	0	0	207.256	0	0	0	0	0
262929_at	0	0	0	1103.9	0	0	0	0	0	-724.913	0	0	0	0	0
262930_at	0	0	0	-269.152	0	0	0	0	0	0	0	0	0	0	0
262933_at	355.623	0	326.158	0	-234.65	0	-364.226	0	0	-312.898	0	0	237.825	0	0
262937_at	0	0	0	0	0	54.3841	0	0	0	118.209	0	0	0	-64.1591	0
262939_s_at	222.482	0	0	-404.555	0	0	-219.52	0	0	0	0	0	0	0	0
262942_at	0	0	0	-91.0347	0	0	0	0	0	0	0	0	0	0	0
262943_at	121.317	0	74.5308	0	-88.3	0	-132.054	0	0	-54.4923	0	0	87.8	0	0
262944_at	1017.48	0	835.052	-624.93	0	0	-878.195	0	0	0	0	0	0	0	0
262945_at	0	0	0	61.7083	0	0	0	0	0	204.863	0	0	0	0	0
262919_at	0	0	0	-392.887	0	0	0	0	0	0	0	0	0	0	0
262922_at	0	0	0	-21.9083	0	0	0	0	0	0	0	0	0	0	0
262892_at	0	0	0	111.359	0	0	0	0	0	0	0	0	0	0	0
262896_at	0	0	0	-151.317	0	0	0	0	0	0	0	0	0	0	0
262897_at	0	0	0	51.6694	0	0	0	0	0	57.825	0	0	0	0	0
262901_at	0	0	0	-116.576	0	0	0	0	0	0	0	0	0	0	0
262908_at	0	0	-365.853	809.388	0	0	0	0	0	-778.91	0	0	0	0	0
262912_at	0	0	565.826	0	0	0	0	0	0	-613.82	0	0	0	0	0
262913_at	0	0	0	-245.572	0	0	0	0	0	0	0	0	0	0	0
262916_at	0	0	0	240.819	0	0	34.4125	0	0	-66.1125	0	0	0	0	0
262918_at	0	0	0	-81.2477	0	-32.2318	0	0	0	0	0	0	0	0	0
262859_at	0	0	88.7286	-60.6643	0	48.2464	0	0	0	0	0	0	0	0	0
262860_at	0	0	0	172.321	0	0	0	0	0	-61.5625	0	0	0	0	0
262863_at	30.7819	0	0	0	0	0	-34	0	0	0	0	0	0	0	0
262868_at	0	0	0	0	0	0	0	0	0	399.515	0	0	0	0	0
262870_at	0	0	0	232.186	0	0	0	0	0	-94.625	0	0	0	0	0
262871_at	49.853	0	95.7033	0	0	0	-57.8875	0	0	0	0	0	0	0	0
262873_at	0	0	34.0525	-37.275	0	0	0	0	0	-31.8525	0	0	0	0	0
262875_at	0	0	0	115.326	0	0	0	0	0	82.3125	0	0	0	0	0
262877_at	0	0	0	151.863	0	0	0	0	0	216.113	0	0	0	0	0
262878_at	0	0	0	207.558	0	0	0	0	0	231.713	0	0	0	0	0
262880_at	0	0	115.695	0	105.125	175.03	0	0	0	0	-175.375	0	-140.35	-214.6	260.15
262881_at	0	0	0	0	0	0	0	0	0	499.562	0	0	0	0	0
262882_at	0	0	0	173.988	0	0	0	0	0	232.525	0	0	0	0	0
262883_at	630.038	0	652.788	0	0	-626.188	-722.25	0	0	-728.2	0	0	0	711.725	0
262884_at	0	0	0	6684.9	0	0	0	0	0	-2877.12	0	0	0	0	0
262885_at	0	0	0	323.331	0	0	0	0	0	-352.45	0	0	0	0	0
262887_at	0	-106.157	0	-269.27	0	0	0	0	116.045	0	0	0	0	0	0
262830_at	0	0	0	51.3625	0	0	0	0	0	163.787	0	0	0	-43.15	0
262831_at	0	0	0	-385.187	0	0	0	0	0	0	0	0	0	0	0
262832_s_at	0	0	0	-4859.28	0	0	0	0	0	0	0	0	0	0	0
262837_at	88.505	0	0	-88.1075	-91	0	-78.6925	0	0	-53.1	0	0	97.475	0	0
262840_at	0	0	0	-226.171	0	0	0	0	0	0	0	0	0	0	0
262842_at	63.2364	0	63.8386	152.656	0	0	-77.4614	0	0	100.011	0	0	0	0	0
262845_at	-74.5375	0	-122.341	0	0	64.2898	0	0	0	-124.648	0	0	0	0	0
262850_at	0	0	0	1237.43	0	0	0	0	0	-1128.06	0	0	0	0	0
262853_at	0	0	0	78.7958	0	0	0	0	0	-108.612	0	0	0	0	0
262797_at	-2588.15	0	-2356.45	-2740.38	0	2246.15	2510.55	0	0	2030.92	0	0	0	-2133.7	0
262798_at	0	0	0	0	0	0	0	0	0	-207.4	0	0	0	0	0
262801_at	189.639	0	200.248	0	-159.028	-251.66	0	-180.324	182.856	-222.076	226.474	0	0	0	0
262803_at	-1154.55	0	-1392.46	0	0	0	1313.84	0	0	-1331.4	0	0	0	0	0
262804_at	-186.725	0	-219.783	0	0	138.658	247.6	0	0	-108.292	0	0	0	-188.683	0
262805_at	-199.9	0	-224.033	-384.4	0	223.458	205.325	0	0	216.708	0	0	0	-239.683	0
262806_at	318.805	0	255.904	-214.645	0	0	-276.793	0	0	0	0	0	0	0	0
262809_at	0	0	0	0	0	0	0	0	0	131.329	0	0	0	0	0
262813_at	0	0	0	-379.164	0	0	0	0	0	0	0	0	0	0	0
262823_at	0	0	0	159.032	0	0	0	0	0	261.95	0	0	0	0	0
262824_at	0	0	0	1062.74	0	0	0	0	0	-874.325	0	0	0	0	0
262825_at	0	0	56.4225	0	0	0	0	0	0	90.6525	0	0	0	0	0
262826_at	-451.89	0	0	-540.49	443.45	0	452.065	0	0	0	0	0	-466.125	0	0
262827_at	-37.0952	0	-66.7095	-102.675	0	0	0	0	0	71.9595	0	0	0	0	0
262793_at	0	0	0	-584.196	0	0	0	0	0	519.025	0	0	0	0	0
262770_at	0	0	-81.335	209.137	0	0	0	0	0	-191.877	0	0	0	0	0
262782_at	0	0	-56.32	-71.65	0	0	0	0	0	41.9575	0	0	0	0	0
262784_at	0	0	0	445.058	0	0	0	0	0	2202	0	0	0	0	0
262788_at	0	0	0	-69.8345	-51.1679	0	0	0	0	0	0	0	50.5345	0	0
262791_at	0	0	0	44.3056	0	0	0	0	0	115.55	0	0	0	0	0
262762_at	0	0	-100.74	-154.262	0	0	0	0	0	92.315	0	0	0	0	0
262733_s_at	0	0	0	84.2194	0	0	0	0	0	236.287	0	0	0	0	0
262743_at	2335.6	0	932.433	0	-1219.8	-1227.28	-2395.71	0	0	-996.558	0	0	1224.22	1277.98	0
262744_at	0	0	0	-199.859	0	0	0	0	0	0	0	0	0	0	0
262745_at	0	0	0	0	0	0	0	0	0	458.064	0	0	0	0	0
262746_at	-43.7393	0	-70.3964	109.987	0	0	0	0	0	-108.979	0	0	0	0	0
262748_at	0	0	0	0	0	0	0	0	0	88.3077	0	0	0	0	0
262751_at	153.025	0	273.475	0	0	-135.5	-171.725	0	0	-280.475	0	0	0	155.2	0
262703_at	0	0	0	150.553	59.8895	0	0	0	0	-123.412	0	0	0	0	0
262704_at	0	0	0	0	31.8892	75.7309	0	95.1309	0	0	0	-117.583	0	-90.3333	0
262705_at	0	0	0	106.018	0	0	0	0	0	153.075	0	0	0	0	0
262709_at	-217.521	0	-250.632	1110.44	0	0	0	0	0	-1191.32	0	0	0	0	0
262710_at	0	0	-65.3289	-114.621	0	0	0	0	0	0	0	0	0	0	0
262711_at	142.075	0	145.45	0	-53.45	-133.9	-86.8	0	0	0	0	0	0	93.6	0
262712_at	-114.118	0	0	0	0	0	123.048	0	0	289.879	0	0	0	0	0
262716_at	0	0	160.698	-168.236	0	0	0	0	0	0	0	0	0	0	0
262717_s_at	156.5	0	142.15	0	0	-200.4	-163.15	0	0	0	0	0	0	201.475	0
262719_at	0	0	0	72.7278	0	0	0	0	0	-51.675	0	0	0	0	0
262721_at	0	0	0	0	0	0	0	0	0	902.538	0	0	0	0	0
262722_at	56.7711	0	56.4655	45.0336	-55.075	-31.0491	-67.3841	0	0	62.5009	0	0	45.1336	0	45.9828
262725_at	0	0	0	107.524	0	0	0	0	0	-277.262	0	0	0	0	0
262727_at	-917.173	0	-864.911	0	0	492.182	539.396	0	0	-598.516	0	0	0	0	0
262728_at	-187.637	0	189.398	420.587	0	0	0	317.664	0	-639.341	0	-324.464	0	218.187	0
262700_at	0	0	0	110.631	0	0	0	0	0	118.95	0	0	0	0	0
262672_at	0	0	0	39.4493	0	0	0	0	0	0	0	0	0	0	0
262678_at	-199.894	0	-74.1155	-401.257	0	0	214.294	0	0	0	0	0	0	0	0
262682_at	0	0	0	28.0806	0	0	0	0	0	100.15	0	0	0	0	0
262685_at	-344.975	0	-442.025	-420.775	0	462.175	325.9	0	0	281.15	0	0	0	-396.05	0
262691_at	0	0	80.8671	-170.267	0	0	0	0	0	0	0	0	0	0	0
262693_at	0	0	0	0	0	0	0	0	0	393.01	0	0	0	-91.075	0
262694_at	492.075	0	462.417	-367.95	0	-444.242	-467.85	0	0	-441.842	0	0	0	407.817	0
262667_at	-330.375	70.3308	-344.662	-326.922	0	213.412	318.975	0	-72.0058	212.687	0	0	0	-219.862	0
262643_at	-698.575	0	-849.358	-906.725	0	658.308	686.625	0	0	721.258	0	0	0	-646.708	0
262644_at	23.7987	0	40.0763	-79.2763	0	0	0	0	0	0	0	0	0	0	0
262645_at	0	0	0	324.642	0	0	0	0	0	1515.83	0	0	0	-240.2	0
262646_at	0	0	55.7914	-198.954	0	0	0	0	0	0	0	0	0	0	0
262648_at	0	0	0	34.5694	0	0	0	0	0	153.7	0	0	0	0	0
262657_at	0	0	113.685	-183.154	174.11	0	0	0	0	-137.323	0	0	-206.435	0	0
262658_at	65.2375	0	0	0	0	0	-71.8	0	0	0	0	0	0	0	0
262661_s_at	0	0	0	0	0	0	0	0	0	1313.71	0	0	0	0	0
262664_at	81.8875	0	114.862	0	0	-85.6875	-87.45	0	0	-116.5	0	0	0	90.2	0
262665_at	0	0	0	-53.6799	0	0	0	0	0	0	0	0	0	0	0
262666_at	69.58	0	0	-131.657	0	0	-68.03	0	0	0	0	0	0	0	0
262607_at	0	0	0	1231.9	0	0	0	0	-263.525	-1177.17	0	319.475	0	0	0
262608_at	0	0	198.249	0	0	-64.4909	0	0	0	-160.541	0	0	0	0	0
262609_at	0	0	5361.07	4096.54	0	0	0	0	0	5007.55	0	0	0	0	0
262612_at	0	0	0	94.9153	0	0	0	0	0	958.062	0	-115	0	-138.1	195.6
262613_at	-55.544	0	-54.8057	0	0	0	0	0	0	-104.726	0	0	0	0	0
262615_at	0	0	0	-183.095	0	0	0	0	0	0	0	0	0	0	0
262616_at	190.53	0	0	-173.145	-94.95	-299.975	-153.205	0	0	0	126.85	0	0	252.7	0
262619_at	0	0	59.2382	-153.438	0	0	0	0	0	0	0	0	0	0	0
262622_at	0	0	0	0	0	0	0	0	0	91.8558	0	0	0	-30.65	0
262624_at	0	0	0	-41.9062	0	0	0	0	0	0	0	0	0	0	0
262626_at	0	0	0	325.904	0	0	0	0	0	-196.463	0	0	0	0	0
262628_at	0	0	0	-35.7403	0	0	0	0	0	0	0	0	0	0	0
262629_at	0	0	0	1383.87	0	0	0	0	0	2468.14	0	0	0	0	0
262632_at	0	0	0	7571.38	0	0	0	0	0	3802.44	0	0	0	0	0
262633_at	-93.6272	0	-82.564	0	0	50.2684	74.5544	0	0	-65.0838	0	0	0	0	0
262634_at	0	0	25.305	59.85	0	0	0	0	0	146.37	0	-39.025	0	0	0
262635_at	-1330.88	0	-1363.71	3654.03	0	1228.73	1355.38	0	0	-3661.07	0	0	0	-1275.46	0
262637_at	449.655	0	715.945	0	0	0	-703.6	0	0	0	0	0	0	0	0
262638_at	0	0	0	210.042	0	0	0	0	0	141.55	0	0	0	-101.625	0
262575_at	0	0	312.123	-975.25	0	0	0	0	0	-302.41	0	0	0	0	0
262577_at	0	0	0	56.4889	0	0	0	0	0	0	0	0	0	0	0
262580_at	-61.0125	0	-76.8525	0	0	70.09	0	0	0	0	0	0	0	0	0
262581_at	0	0	0	190.806	0	0	0	0	0	-343.062	0	0	0	0	0
262583_at	-107.693	0	-54.4636	-132.861	0	109.514	162.061	0	0	0	0	0	0	-162.575	0
262584_at	29.9438	0	74.6437	-54.1187	0	0	0	0	0	0	0	0	0	0	0
262590_at	0	0	506.229	-207.463	0	0	0	434.483	0	-455.579	0	-458.858	0	0	0
262591_at	0	0	0	32.4847	0	0	0	0	0	0	0	0	0	0	0
262592_at	-572.064	0	-510.887	-741.551	0	0	560.601	0	0	0	0	0	0	0	0
262593_at	0	0	166.445	-173.17	0	0	0	0	0	0	0	0	0	0	0
262594_at	0	0	63.9171	-50.6296	0	0	0	0	0	0	0	0	0	0	0
262597_at	0	0	57.025	0	0	0	0	0	0	0	0	0	0	0	0
262598_at	0	0	0	173.104	0	0	0	0	0	370.925	0	0	0	0	0
262599_at	0	0	0	448.843	0	0	0	0	0	-571.812	0	0	0	0	0
262600_at	-77.7186	0	0	0	0	0	0	0	0	-106.354	0	0	0	0	0
262602_at	0	0	417.969	0	0	0	0	0	0	0	0	0	0	0	0
262603_at	-3052.14	0	-2890.03	-5567.28	0	0	3086.03	2566.59	0	2387.6	0	-2535.17	0	0	0
262569_at	0	0	0	98.09	0	0	0	0	38.02	-42.13	0	0	0	0	-35.58
262572_at	0	0	0	0	0	0	0	0	0	402.2	0	0	0	0	0
262573_at	0	0	0	0	0	0	0	0	0	76.2827	0	0	0	0	0
262552_at	-35.05	0	-37.2716	76.375	0	31.2977	0	0	0	-74.7773	0	0	0	0	0
262557_at	0	0	0	9370.35	0	0	0	0	0	1430.69	0	0	0	0	0
262561_at	0	0	0	30.9792	0	0	0	0	-30.2375	0	0	58.075	0	0	-60.35
262565_at	0	0	0	-203.019	0	0	0	0	0	0	0	0	0	0	0
262566_at	0	0	0	0	0	0	0	0	0	2140.43	0	0	0	0	0
262567_at	0	0	-123.275	0	0	0	0	0	0	0	0	0	0	0	0
262540_at	99.2374	0	123.511	0	0	0	-85.3941	0	0	-80.1176	-166.791	0	0	0	170.762
262542_at	-85.1068	0	-60.6932	-252.253	0	0	90.0068	0	0	57.5432	0	0	0	0	0
262514_at	0	0	0	-161.715	0	0	0	0	0	76.9375	0	0	0	0	0
262515_at	0	0	-46.4278	0	0	0	0	0	0	0	0	0	0	0	0
262517_at	140.514	0	0	0	0	0	-154.188	0	0	0	0	0	0	0	0
262519_at	0	0	0	215.267	0	0	0	0	0	-141.162	0	0	0	0	0
262524_at	0	0	24.1572	-31.5447	0	0	0	0	0	0	0	0	0	0	0
262525_at	0	0	-29.2053	-66.3322	0	0	0	0	0	0	0	0	0	0	0
262526_at	0	0	31.873	-29.9375	0	0	0	0	0	55.2714	-22.8774	0	0	0	0
262530_at	0	0	-45.055	-130.338	0	0	0	0	0	44.7925	0	0	0	0	0
262532_at	-94.1909	0	-67.7341	-92.9955	0	0	86.8659	0	0	-116.566	0	0	0	0	0
262533_at	249.912	0	124.429	0	0	-246.354	-274.625	0	0	-120.692	0	0	0	254.017	0
262536_at	0	0	0	0	0	0	0	0	0	1104.66	0	0	0	0	0
262539_at	0	0	0	462.759	0	0	-101.162	0	174.85	329.55	0	-298.975	0	0	0
262512_at	0	0	0	197.236	0	0	0	0	0	-247.762	0	0	0	0	0
262481_at	0	0	0	-445.372	0	0	0	0	0	0	0	0	0	0	0
262483_at	0	0	0	285.408	0	0	0	0	0	1162.03	0	0	0	0	0
262485_at	0	0	0	-31.9646	0	0	0	0	0	0	0	0	0	0	0
262487_at	0	0	0	153.058	0	0	0	0	0	-172.613	0	0	0	0	0
262488_at	0	0	0	317.125	0	0	0	0	0	-296.887	0	0	0	0	0
262489_at	0	0	0	391.926	0	0	0	0	0	-399.562	0	0	0	0	0
262493_at	0	0	0	-92.6069	0	0	0	0	0	69.0125	0	0	0	0	0
262496_at	0	0	0	105.153	0	0	0	0	0	-65.95	0	0	0	0	0
262498_at	34.485	0	0	-27.54	0	0	-39.7725	0	0	0	0	0	0	0	0
262499_at	0	0	-172.835	1162.44	0	0	0	0	0	-743.553	0	0	0	0	0
262500_at	-352.421	0	-221.914	-197.634	0	0	324.046	0	0	0	0	0	0	0	0
262502_at	0	0	0	171.433	0	0	0	0	0	140.3	0	0	0	0	0
262503_at	0	0	0	1445.62	0	0	0	0	0	-203	0	-209.9	186	-257.5	0
262504_at	650.434	0	211.754	0	0	0	-663.9	0	0	0	0	0	0	0	0
262505_at	-1743.67	0	-1918.82	2192.5	0	1429.97	2066.4	0	0	-1118.06	0	0	0	-1669.62	0
262506_at	0	0	0	234.139	0	0	0	0	0	-164.812	0	0	0	0	0
262508_at	0	0	0	0	0	0	0	0	0	20.8981	0	0	0	0	0
262509_at	0	0	0	0	0	0	0	0	0	46.9279	0	0	0	0	0
262449_at	19.8711	0	22.3265	0	0	0	-31.4875	-26.6077	0	0	0	0	0	0	0
262451_at	0	0	65.4546	-71.4296	0	0	0	0	0	0	0	0	0	0	0
262455_at	0	0	-160.615	-205.4	0	0	0	0	0	463.478	0	0	0	0	0
262456_at	-1892.38	0	-2266.22	6202.84	0	1726.44	0	0	0	-6545.21	0	0	2220.84	0	-2092.41
262458_at	0	0	124.731	0	0	0	0	0	0	-75.5625	0	0	0	0	0
262473_at	0	0	0	236.436	0	0	0	0	0	226.675	0	0	0	0	0
262476_at	0	0	0	-199.252	0	0	0	0	0	0	0	0	0	0	0
262417_at	0	0	0	0	0	0	0	0	0	175.489	0	0	0	0	0
262418_at	0	0	0	172.143	0	0	0	0	0	997.225	0	0	0	0	0
262420_at	-40.9712	0	0	0	0	0	51.0571	0	0	-62.3641	0	0	0	0	0
262422_at	-114.539	0	-79.6869	-308.614	0	0	118.276	0	0	0	0	0	0	0	0
262426_s_at	67.4512	0	60.8119	-76.3863	0	0	-65.8262	0	0	0	0	0	0	0	0
262427_s_at	0	0	0	-967.689	0	0	0	0	0	0	0	0	0	0	0
262428_at	0	0	44.2033	-62.8533	0	0	0	0	0	0	0	0	0	0	0
262432_at	-163.912	0	-117.25	0	0	0	194.3	0	0	0	0	0	0	0	0
262434_at	0	0	0	-421.458	0	0	0	0	0	0	0	0	0	0	0
262440_at	258.592	0	56.4205	-166.835	-162.575	0	-217.955	0	0	169.68	0	0	143.65	0	0
262443_at	-50.9875	0	-95.6065	-64.2905	0	52.869	0	0	0	0	0	0	0	0	0
262444_at	0	0	0	-269.119	0	-40.2541	0	0	0	0	0	0	0	0	0
262416_at	0	0	0	-61.9431	0	0	0	0	0	0	0	0	0	0	0
262393_at	0	0	0	0	0	27.3308	0	0	0	0	-35.05	0	0	-34.6	37.5
262394_at	0	0	0	93.041	0	0	0	0	0	0	0	0	0	0	0
262395_at	-33.9825	0	0	-68.3575	0	0	70.27	0	0	0	0	0	0	-65	0
262396_at	119.872	0	197.546	0	0	-259.277	0	0	0	-165.533	98.1437	0	-121.987	171.927	0
262397_at	0	0	0	0	0	0	0	0	0	303.687	0	0	0	0	0
262399_at	0	0	-1144.08	4594.77	0	0	0	0	0	-3398.84	0	0	0	0	0
262407_at	0	0	-90.2704	-89.8171	0	0	0	0	0	0	0	0	0	0	0
262408_at	0	0	0	-308.471	0	-141.346	0	0	0	0	0	0	0	162.621	0
262410_at	0	0	25.8513	-46.3013	0	0	0	0	0	0	0	0	0	0	0
262411_at	0	0	0	77.7299	0	0	0	0	0	0	0	0	0	0	0
262412_at	0	0	0	196.54	0	0	0	0	0	-200.613	0	0	0	0	0
262413_at	0	0	-31.998	59.6355	0	0	0	0	0	0	0	0	0	0	0
262380_at	83.5386	0	80.8727	-94.0477	0	-92.5977	-89.3023	0	0	0	0	0	0	140.25	0
262384_at	0	0	0	-49.6403	0	0	0	0	0	0	0	0	0	0	0
262355_at	-346.425	0	-349.808	0	0	314.408	338.05	0	0	-125.767	0	0	0	-300.333	0
262360_at	0	0	0	-103.183	0	0	0	0	0	0	0	0	0	0	0
262363_at	0	0	0	-26.4993	0	0	0	0	0	0	0	0	0	0	0
262365_at	0	0	-33.327	-48.4355	0	0	0	0	0	0	0	0	0	0	0
262366_at	0	0	0	-33.7076	0	0	0	0	0	0	0	0	0	0	0
262368_at	0	0	0	96.4611	0	0	0	0	0	376.188	0	0	0	0	0
262374_s_at	0	0	0	0	0	0	0	0	0	1690.57	0	0	0	0	0
262375_at	0	0	0	-50.3958	0	0	0	0	0	0	0	0	0	0	0
262377_at	0	0	0	25.4458	0	0	-19.15	0	0	104.275	0	0	0	0	0
262378_at	0	0	96.28	-102.625	0	0	0	0	0	-81.2425	0	0	0	0	0
262323_at	0	916.395	0	-861.467	1121.6	0	0	0	-934.758	0	0	0	-1084.67	0	0
262324_at	218.875	0	147.629	0	-177.725	-96.5542	-212.475	0	0	-122.517	0	0	162.05	93.0667	0
262325_at	0	0	-2333.17	-2532.04	0	0	0	0	0	2336.09	0	0	0	0	0
262326_at	0	0	-167.221	0	0	0	0	0	0	-125.948	0	0	0	0	0
262331_at	0	0	-58.6033	-35.4967	0	0	0	0	0	0	0	0	0	0	0
262340_at	0	0	52.2432	-30.4	0	-36.6205	0	0	0	54.4545	0	0	0	0	0
262341_at	-945.361	0	0	4562.1	0	0	0	0	0	-5069.26	0	0	0	0	0
262343_at	-649.48	0	-904.041	-415.909	0	498.091	619.634	0	0	0	0	0	0	-427.175	0
262344_at	0	0	0	-209.135	0	0	0	0	0	0	0	0	0	0	0
262349_at	518.548	0	0	-544.815	0	0	-514.135	0	0	0	0	0	0	0	0
262316_at	0	0	0	0	0	0	0	0	0	68.4731	0	0	0	0	0
262318_at	0	0	0	-64.6437	0	0	0	0	0	0	0	0	0	0	0
262322_at	0	0	-28.3368	0	0	0	0	0	0	0	0	0	0	0	0
262295_at	-243.573	0	-346.305	-96.1705	0	185.705	248.52	0	0	0	0	0	0	-216.95	0
262297_at	0	0	-40.295	137.613	0	0	0	0	0	-138.505	0	0	0	0	0
262301_at	0	0	0	-1570.28	0	0	0	0	0	0	0	0	0	0	0
262304_at	0	0	0	524.317	0	0	0	0	0	1897.64	0	0	0	0	0
262308_at	0	0	0	-553.052	0	0	0	0	0	0	0	0	0	0	0
262309_at	0	0	0	0	0	0	0	0	0	837.7	0	0	0	-149.525	0
262312_at	0	0	0	413.004	0	0	0	0	0	524.475	0	0	0	0	0
262313_at	29.7793	-17.8186	39.4686	96.3907	0	0	0	0	35.1207	-36.5686	0	0	-31.4043	0	0
262314_at	0	0	-200.35	-446.812	0	0	0	0	0	641.7	0	0	0	0	0
262315_at	150.625	0	77.0792	0	-93.475	-100.404	-186.863	0	0	-120.767	0	0	100.175	140.442	0
262288_at	0	0	0	0	0	0	0	0	0	1242.81	0	0	0	0	0
262289_at	289.675	0	205.015	-256.696	0	0	-206.229	163.859	0	0	-194.736	0	0	0	0
262262_at	-869.559	449.698	-876.164	-706.222	466.619	768.381	1107.86	233.116	-401.156	897.206	0	0	-666.119	-849.981	0
262263_at	0	0	0	709.544	0	0	-220.6	0	0	-765.425	0	0	0	229.275	0
262264_at	-41.8632	0	0	-196.001	0	0	0	0	0	0	0	0	0	0	0
262272_at	0	0	0	-109.588	0	0	0	0	0	0	0	0	0	0	0
262275_at	0	0	95.1494	-177.681	0	0	0	-88.5119	0	0	0	0	0	0	0
262280_at	-122.284	0	-117.757	-69.7682	0	105.007	151.118	0	0	0	0	0	0	-120.175	0
262283_at	0	0	0	234.825	0	0	0	0	0	2048.62	0	-399.5	0	-266.2	378.5
262284_at	0	0	0	754.446	0	0	0	0	0	-880.95	0	0	0	0	0
262285_at	0	0	0	-97.9	0	0	0	0	0	0	0	0	0	0	0
262286_at	0	0	0	0	0	0	0	-37.2421	0	181.508	0	0	0	0	0
262287_at	0	0	0	0	0	0	0	0	0	827.536	0	0	0	0	0
262229_at	-177.372	0	-195.795	-116.647	0	0	254.685	0	0	0	0	0	0	0	0
262230_at	0	0	0	1003.76	0	0	0	0	0	-467.788	0	0	0	0	0
262232_at	0	0	0	0	0	0	0	0	0	1152.33	0	-344.475	0	-153.575	0
262235_at	0	0	0	643.896	0	0	0	0	0	2798.26	0	-651.4	0	0	0
262237_at	0	0	0	352.854	0	0	0	0	0	-497.712	0	0	0	0	0
262246_at	0	0	0	-636.562	0	509.508	0	713.208	0	0	-944.808	-726.888	0	-579.788	1017.99
262253_s_at	0	0	0	-111.038	0	0	0	0	0	0	0	0	0	0	0
262254_at	0	0	0	-48.8021	0	0	0	0	0	0	0	0	0	0	0
262258_at	145.442	0	92.3079	0	0	0	-173.55	0	0	0	0	0	0	0	0
262259_s_at	0	0	0	453.599	0	0	0	0	-79.08	0	0	0	125.26	-187.12	0
262226_at	0	0	0	91.5016	0	-166.774	0	0	0	335.749	0	0	0	0	0
262201_at	18.1766	0	29.4796	0	0	0	-27.3375	0	0	0	0	0	0	0	0
262202_at	0	0	0	202.463	0	0	0	0	0	140.787	0	0	0	0	103.75
262203_at	-63.8175	0	0	-45.1979	53.3642	0	0	-41.5534	0	0	0	0	0	0	0
262204_at	-276.062	0	-278.01	277.512	0	224.29	0	0	0	-505.535	0	0	0	0	0
262207_at	0	0	0	74.4736	0	0	0	0	0	39	0	0	0	0	0
262209_at	0	0	67.7	0	0	0	0	0	0	0	0	0	0	0	0
262210_at	74.9592	0	161.166	0	0	0	0	0	0	0	0	0	0	0	0
262218_at	0	0	0	-169.296	0	0	0	291.729	0	0	0	-287.654	0	0	0
262166_at	0	0	-548.664	-1552.55	0	0	0	0	0	0	0	0	0	0	0
262168_at	0	0	0	211.551	0	0	0	0	0	1697.96	0	0	0	0	0
262169_at	0	0	0	74.0333	0	0	0	0	0	-112.263	0	0	0	0	0
262172_at	0	0	0	996.546	0	0	0	0	0	501.637	0	-147.4	0	249.05	0
262173_at	0	0	0	871.396	0	0	0	0	0	-798.775	0	0	0	0	0
262174_at	0	0	0	879.276	0	0	0	0	0	-774.288	0	0	0	0	0
262175_at	0	0	0	696.828	0	0	0	0	0	0	0	0	0	0	0
262176_at	0	0	0	313.769	0	0	0	0	0	-200.8	0	0	0	0	0
262180_at	0	0	0	-95.2628	285.379	0	0	146.579	0	0	0	-143.691	-281.291	0	0
262193_at	0	0	-90.4	-90.5875	0	0	0	0	0	0	0	0	0	0	0
262195_at	0	0	1083.43	4177.95	0	0	0	0	0	-2031.82	0	0	0	0	0
262162_at	0	0	0	867.458	0	0	0	0	0	0	0	-481.3	0	0	0
262163_at	0	0	576.665	-922.962	0	0	0	0	0	648.773	0	0	0	0	0
262164_at	0	0	0	182.269	0	0	153.125	0	0	0	0	0	0	-141.05	0
262133_at	0	0	0	-3135.1	0	0	0	2014.91	0	0	0	-2027.7	0	0	0
262135_at	0	0	-418.666	-448.134	0	0	0	0	0	0	0	0	0	0	0
262137_at	0	0	0	-356.21	0	0	0	0	0	0	0	0	0	0	0
262145_at	0	0	0	-139.327	0	0	0	0	0	0	0	0	0	0	0
262150_at	0	0	45.3813	0	0	-30.175	0	0	0	-56.325	0	0	0	55.15	0
262151_at	0	0	0	0	0	0	0	0	0	226.822	0	0	0	0	0
262153_at	-108.6	0	0	-131.675	138.8	0	103.05	0	0	0	0	0	-134.85	0	0
262155_at	0	0	0	-286.615	0	0	0	0	0	0	0	0	0	0	0
262159_at	0	0	0	-729.276	0	0	0	0	0	0	0	0	0	0	0
262160_at	0	0	0	0	0	0	0	0	0	240.166	0	0	0	0	0
262161_at	139.255	0	258.995	-133.141	0	0	-143.892	0	0	136.617	0	0	0	0	0
262130_at	0	0	0	-205.837	0	0	0	0	0	0	0	0	0	0	0
262131_at	0	0	0	-970.809	0	0	0	0	0	0	0	0	0	0	0
262104_at	0	0	0	0	0	0	0	0	0	142.574	0	0	0	0	0
262105_at	0	0	0	-107.938	0	0	0	0	0	0	0	0	0	0	0
262107_at	-117.95	-25.0684	-123.62	-102.4	0	72.2447	94.8283	0	0	47.8197	0	0	36.3434	-58.6697	0
262109_at	31.465	0	70.06	-57.9475	0	0	0	0	0	0	0	0	0	0	0
262110_at	-441.886	0	-338.242	-179.936	0	233.353	289.147	0	0	-345.322	0	0	0	0	0
262114_at	-544.575	0	-469	-675.55	0	460.025	546	0	0	212.675	0	0	0	-455.4	0
262116_at	-111.555	0	-151.466	109.416	0	139.266	166.959	0	0	0	0	0	0	-241.475	0
262120_at	0	0	0	-101.375	0	0	0	0	0	0	0	0	0	0	0
262099_s_at	0	0	-61.4289	-80.8711	0	0	0	0	0	0	0	0	0	0	0
262072_at	-82.8225	0	-157.928	-191.66	0	0	0	0	0	0	0	0	0	0	0
262076_at	0	0	-80.6072	-151.043	0	0	0	0	0	0	0	0	0	0	0
262077_at	0	0	79.39	0	0	0	0	0	0	-141.015	0	0	0	0	0
262082_s_at	0	0	-155.845	-523.013	0	0	0	0	0	160.657	0	0	0	0	0
262084_at	0	0	0	-64.0563	0	0	0	0	0	0	0	0	0	0	0
262086_at	0	0	0	0	0	0	0	0	0	160.029	0	0	0	0	0
262088_at	0	0	46.4382	-54.9757	0	0	0	0	0	0	0	0	0	0	0
262092_at	0	0	0	348.019	0	0	0	0	0	-182.35	0	0	81.1833	0	0
262093_at	0	0	0	-225.004	0	0	0	0	0	0	0	0	0	0	0
262094_at	175.277	0	180.802	0	0	0	-187.967	0	0	-136.292	0	0	0	0	0
262095_at	0	0	0	161.297	0	0	0	0	0	-190.412	0	0	0	0	0
262096_at	-281.738	0	-79.106	-691.313	0	0	289.263	0	0	0	0	0	0	0	0
262065_at	-25.0788	0	-54.3354	85.9098	0	0	0	0	0	-66.9021	0	0	42.0608	0	0
262068_at	0	0	0	-182.049	0	0	0	0	0	0	0	0	0	0	0
262039_at	0	0	-120.315	-224.875	0	0	0	0	0	167.252	0	0	0	0	0
262043_at	-127.025	0	-98.6909	257.9	0	115.802	0	0	0	-262.673	0	0	0	0	0
262045_at	0	0	0	-383.644	0	0	0	0	0	0	0	0	0	0	0
262047_at	0	0	0	1650.53	0	0	0	0	0	-1782	0	0	0	0	0
262049_at	-2589.72	0	-2699.51	0	0	2195.96	2521.75	0	0	0	0	0	0	-2434.2	0
262050_at	0	0	0	243.027	0	0	0	0	0	-89.455	0	0	-76.97	118.235	0
262055_at	0	0	-72.3725	209.994	0	0	0	0	0	-179.29	0	0	52.075	0	0
262057_at	0	0	-140.979	0	0	0	0	0	0	-110.79	0	0	0	0	0
262058_at	0	0	-122.056	0	0	0	0	0	0	0	0	0	0	0	0
262059_at	0	0	0	0	0	0	0	0	0	95.3981	0	0	0	0	0
262038_at	-1343.24	0	-1494.2	-2202.99	0	0	1412.77	0	0	0	0	0	0	0	0
262010_at	0	0	-66.8819	0	0	0	0	0	0	0	0	0	0	0	0
262012_s_at	-94.925	18.644	-104.551	-146.7	0	82.551	92.65	0	0	112.601	0	0	0	-82.126	0
262022_at	-10.225	0	-9.475	-9.4	0	10.35	10.975	0	0	21.0625	0	-9.675	0	-16.575	0
262024_at	0	80.6706	145.006	239.094	128.153	0	0	0	-121.083	-303.673	-140.306	0	-174.611	0	243.623
262026_at	-915.65	0	-1015.43	-1214.28	0	888.833	920.475	0	0	951.133	0	0	0	-893.408	0
262029_at	0	0	0	577.783	0	0	0	0	0	2386.66	0	0	0	0	0
261979_at	1638.56	0	0	0	0	-657.712	-1108.21	0	0	0	0	0	0	0	0
261981_at	0	0	0	57.7132	0	0	0	0	0	145.863	0	0	-40.625	0	0
261988_at	-68.1625	0	-130.387	0	0	83.6375	104.65	0	0	0	0	0	0	-130.7	0
261991_at	0	0	0	-251.533	0	0	0	0	0	0	0	0	0	0	0
261992_at	0	0	-95.4075	208.088	0	0	0	0	0	-220.993	0	0	0	0	0
261998_at	-33.6228	0	-27.1315	-34.8478	0	19.5543	30.6707	0	0	21.9543	0	0	0	0	0
261999_at	137.248	0	165.277	-110.251	0	0	-127.173	0	0	-172.802	0	0	0	0	0
262000_at	0	0	0	136.796	0	0	0	0	0	420.587	0	0	0	0	0
262001_at	0	0	0	-92.1403	0	0	0	0	0	0	0	0	0	0	0
262003_at	0	0	0	-84.9243	0	0	0	0	0	0	0	0	0	0	0
261973_at	0	0	-64.6125	0	0	0	0	0	0	0	0	0	0	0	0
261975_at	58.4974	0	42.8519	148.113	0	0	0	48.4322	0	-168.805	0	0	-64.6007	0	0
261944_at	197.569	0	216.611	87.2386	0	134.239	-185.164	0	0	0	-132.15	0	0	0	0
261945_at	0	0	123.39	-128.037	0	0	0	0	0	-136.553	0	0	0	0	0
261947_at	0	0	-67.3525	-78.125	0	0	0	0	0	46.0775	0	0	0	0	0
261948_at	0	0	0	323.808	0	0	0	0	0	476.913	0	0	0	0	0
261951_at	0	0	27.45	-26.2875	0	0	0	0	0	-43.6667	61.2125	0	0	0	-52.8458
261952_at	0	0	0	164.156	0	0	0	0	0	-69.1375	0	0	0	0	0
261954_at	0	0	0	1191.55	0	0	0	0	0	1331.16	0	-332.625	0	0	0
261955_at	0	0	0	0	0	0	0	0	0	-182.235	0	0	0	0	0
261956_at	0	0	4558.67	0	0	0	0	-3461.11	0	-4770.56	0	3467.21	0	0	0
261957_at	-2583.39	0	-2899.62	0	0	2448.17	2462.26	0	887.67	0	0	-1029.77	0	-2438.64	0
261958_at	0	0	0	65.6514	0	0	0	0	0	-44.625	0	0	0	0	0
261970_at	0	0	370.192	1993.84	0	300.764	0	0	0	565.201	0	0	0	0	0
261913_at	0	0	0	0	0	0	0	0	0	205.228	0	0	0	0	0
261921_at	0	0	0	0	0	0	0	52.6659	0	99.1159	0	-53.7159	0	0	0
261926_at	220.539	0	222.611	416.782	0	0	-334.689	0	0	-744.636	0	0	0	0	0
261927_at	0	0	-687.39	-1002.88	0	0	0	0	0	668.515	0	0	0	0	0
261930_at	0	0	0	-458.881	0	0	0	0	0	0	0	0	0	0	0
261931_at	0	0	0	105.651	0	0	0	0	0	132.825	0	0	0	0	0
261933_at	2588.44	0	1589.73	0	-1291.03	-1205.46	-2508.14	0	0	-1076.96	0	0	1137.08	1360.23	0
261937_at	0	0	0	286.446	0	0	0	0	0	0	0	0	0	0	0
261942_at	0	0	0	0	0	0	0	0	0	101.545	0	0	0	0	0
261911_at	0	0	92.4703	-52.6521	61.7229	0	0	0	0	0	0	0	-97.1729	0	0
261881_at	0	0	33.3162	0	0	0	0	0	0	-43.0225	0	0	0	0	0
261883_at	0	0	0	-126.032	93.8036	0	0	0	0	37.4643	-53.3571	0	-77.075	0	0
261884_at	0	0	0	-40.0917	0	0	0	0	0	0	0	0	0	0	0
261885_at	0	0	0	0	0	0	0	0	0	-114.991	0	0	0	0	0
261886_s_at	0	0	140.78	0	0	0	0	0	0	0	0	0	0	0	0
261887_at	0	0	0	498.038	0	0	0	0	0	-642.95	0	0	0	0	0
261890_at	0	0	0	-11.5312	0	0	0	0	0	0	0	0	0	0	0
261895_at	0	0	0	-3040.45	0	0	0	0	0	0	0	0	0	0	0
261901_at	-1078.89	0	-1342.9	4356.06	0	818.656	0	0	0	-4751.24	0	0	0	0	0
261874_at	0	0	-130.746	0	0	0	0	0	0	0	0	0	0	0	0
[truncated: 6,037 more rows]
