# Supplementary material for: A Systems Approach Uncovers Restrictions for Signal Interactions Regulating Genome-wide Responses to Nutritional Cues in Arabidopsis
Source: PLoS Comput Biol. 2009 Mar 20;5(3):e1000326. doi: 10.1371/journal.pcbi.1000326 (PMC2652106; doi:10.1371/journal.pcbi.1000326)
Supplement: Table S2 — (0.35 MB XLS) [file pcbi.1000326.s004.xls]

## Sheet: Krouk et al Table S2 Model Leav
probe	C	N	L	C.N	C.L	L.N	C.N.L
AFFX-r2-At-GAPDH-5_s_at	0	0	1430.35	0	0	0	0
AFFX-r2-At-GAPDH-3_s_at	0	0	1458.09	0	0	0	0
AFFX-r2-At-Ubq-5_x_at	0	0	-3072.24	0	0	0	0
AFFX-Athal-GAPDH_M_s_at	0	0	1257.01	0	0	0	0
AFFX-Athal-Ubq_M_f_at	0	0	-2355.68	0	0	0	0
267628_at	0	0	-417.85	0	0	0	0
267630_at	0	0	284.95	0	0	0	0
267635_at	0	0	1431.94	0	0	0	0
267595_at	0	0	153.588	0	0	0	0
267600_at	0	0	496.012	0	0	0	0
267608_at	0	0	80.3917	0	0	0	-57.4167
267612_at	0	0	-791.7	0	0	0	0
267614_at	-38.925	0	-135.075	0	35.925	0	0
267591_at	-92.825	0	-193.6	0	83.9	0	0
267562_at	0	0	142.262	0	0	0	0
267586_at	0	0	174.975	0	0	0	0
267530_at	0	0	39.75	0	0	0	0
267532_at	0	0	-156.825	0	0	0	0
267553_s_at	0	0	429.975	0	0	0	0
267557_at	0	0	-281.837	0	0	0	0
267498_at	0	0	-274.062	0	0	0	0
267505_at	0	0	176.387	0	0	0	0
267507_at	0	0	161.475	0	0	0	0
267511_at	0	0	-1003.89	0	0	0	0
267513_at	0	0	-473.587	0	0	0	0
267516_at	0	0	-1467.2	0	0	0	0
267517_at	0	0	-1882.06	0	0	0	0
267523_at	0	0	-1394.36	0	0	0	0
267524_at	0	0	-1241.78	0	0	0	0
267492_at	0	0	-1573.09	0	0	0	0
267495_at	0	0	40.975	0	0	0	0
267469_at	0	81.275	-277.5	0	0	-78.525	0
267471_at	0	0	489.212	0	0	0	0
267477_at	0	0	-1522.22	0	0	0	0
267483_at	0	0	167.55	0	0	0	0
267465_at	0	0	67.1875	0	0	0	0
267460_at	0	0	-340.65	0	0	0	0
267461_at	0	4351.62	-8945.98	0	0	-3992.5	0
267435_at	0	0	1254.55	0	0	0	0
267419_at	0	0	107.213	0	0	0	0
267425_at	0	0	890.625	0	0	0	0
267430_at	0	0	998.325	0	0	0	0
267376_at	0	0	356.363	0	0	0	0
267380_at	0	0	33.7875	0	0	0	0
267393_at	0	0	-161.963	0	0	0	0
267366_at	0	0	1027.36	0	0	0	0
267346_at	0	0	-145.5	0	0	0	0
267357_at	0	0	-1263.56	0	0	0	0
267361_at	0	0	224.412	0	0	0	0
267364_at	0	0	751.513	0	0	0	0
267337_at	0	0	-556.65	0	0	0	0
267338_at	0	0	-262.962	0	0	0	0
267339_at	0	0	-314.288	0	0	0	0
267340_at	0	0	-481.525	0	0	0	0
267315_at	0	0	43.0125	0	0	0	0
267318_at	0	0	-285.562	-151.892	0	0	0
267335_s_at	0	0	72.5125	0	0	0	0
267336_at	0	0	356.15	0	0	0	0
267279_at	0	40.85	0	0	0	-60.95	0
267294_at	0	0	1365.86	0	0	0	0
267298_at	-64.9875	-67.3375	-325.738	0	0	0	0
267299_at	0	0	112.938	0	0	0	0
267308_at	0	0	135.488	0	0	0	0
267246_at	0	0	-529.625	0	0	0	0
267251_at	0	0	-698.575	0	0	0	0
267256_s_at	0	0	889.725	0	0	0	0
267264_at	0	0	78.575	0	0	0	0
267220_at	0	0	223.338	0	-40.55	-44.1	0
267230_at	0	0	-547.525	0	0	0	0
267233_s_at	0	0	831.112	0	0	0	0
267212_at	119.1	0	885.525	0	0	0	0
267184_at	0	0	-69.55	0	0	0	0
267187_s_at	0	0	531.462	0	0	0	0
267196_at	0	0	759.038	0	0	0	0
267209_at	0	0	-1826.05	0	0	0	0
267151_at	0	0	284.712	0	0	0	0
267152_at	0	0	1399.17	0	0	0	0
267153_at	0	0	5519.55	0	0	0	0
267154_at	0	0	2778.72	0	0	0	0
267157_at	0	0	92.6875	0	0	0	0
267169_at	0	0	198.75	0	0	0	0
267172_at	0	0	1260.19	0	0	0	0
267175_s_at	0	0	258.075	0	0	0	0
267127_at	0	0	157.613	0	0	0	0
267134_at	0	0	-412.738	0	0	0	0
267090_at	0	0	160.925	0	0	0	0
267092_at	0	0	-819.587	0	0	0	0
267095_at	0	0	166.75	0	0	0	0
267102_at	0	0	-175.175	0	0	0	0
267104_at	0	0	-4373.91	0	0	0	0
267112_at	0	0	671.25	0	0	0	0
267060_at	0	0	261.163	0	0	0	0
267061_at	0	0	846.95	0	0	0	0
267062_at	0	0	-128.262	0	0	0	0
267076_at	0	0	5035.31	0	0	0	0
267077_at	0	0	-123.763	0	0	0	0
267083_at	0	0	-2264.69	0	0	0	0
267084_at	0	0	321.512	0	0	0	0
267052_at	0	0	-118.825	0	0	0	0
267055_at	0	0	177.975	0	0	0	0
267035_at	0	0	-570.538	0	0	0	0
267023_at	0	0	656.462	0	0	0	0
266996_at	0	0	251.775	0	0	0	0
266998_at	0	0	0	21.0833	0	0	-51.65
267005_at	0	0	496.613	0	0	0	0
266977_at	0	0	107.175	0	0	0	0
266979_at	0	0	986.125	0	0	0	0
266981_at	0	0	956.875	0	0	0	0
266983_at	0	0	-1055.78	0	0	0	0
266984_at	0	0	-2750.45	0	0	0	0
266955_at	0	0	-111.275	0	0	0	0
266957_at	0	0	132.825	0	0	0	0
266899_at	0	0	283.137	0	0	0	0
266904_at	0	0	-1374.11	0	0	0	0
266905_at	0	0	0	-49.37	0	-54.27	120.02
266906_at	96.425	0	188.175	-107.4	0	0	0
266911_at	0	0	-105.75	0	0	0	0
266916_at	0	0	56.85	0	0	0	0
266923_at	0	0	-1436.58	0	0	0	0
266928_at	0	0	432.312	0	0	0	0
266929_at	0	0	-57.4625	0	0	0	0
266898_at	0	0	158.238	0	0	0	0
266874_at	0	0	98.225	0	0	0	0
266884_at	0	0	-148.7	0	0	0	0
266887_at	0	0	1027.84	0	0	0	0
266888_s_at	0	0	66.125	0	-39.95	0	0
266889_at	0	0	123.25	0	0	0	0
266893_at	0	0	-125.912	0	0	0	0
266848_at	0	0	143.525	0	0	0	0
266855_at	0	0	-123.388	0	0	0	0
266857_at	0	0	2482.95	0	0	0	0
266864_at	0	0	-321.15	0	0	0	0
266804_at	0	0	266.637	0	0	0	0
266811_at	0	0	-54.0375	0	0	0	0
266815_at	0	0	-188.312	0	0	0	0
266820_at	0	0	118.938	0	0	0	0
266802_at	0	0	59.6	0	0	0	0
266803_at	0	0	187.488	0	0	0	0
266777_at	0	0	210.088	0	0	0	0
266782_at	0	0	73.2	0	0	0	0
266790_at	0	0	265.712	0	0	0	0
266745_at	0	0	-165.65	0	0	0	0
266746_s_at	0	0	-5430.14	0	0	0	0
266747_at	0	0	-96.7	0	0	0	0
266767_at	0	0	148.613	0	0	0	0
266734_at	0	0	-319.075	0	0	0	0
266735_at	0	0	124.325	0	0	0	0
266716_at	0	0	4595.69	0	0	0	0
266718_at	0	0	-336.1	0	0	0	0
266720_s_at	0	0	-76.0875	0	0	0	0
266709_at	0	0	349.363	0	0	0	0
266679_at	0	0	-195.4	0	0	0	0
266684_at	0	0	54.175	0	0	0	0
266688_at	17.8375	0	0	0	-20.05	0	0
266693_at	0	0	-406.363	0	0	0	0
266695_at	0	0	-1459.59	0	0	0	0
266704_at	0	0	89.2	0	0	0	0
266653_at	0	0	-63.0125	0	0	0	0
266656_at	0	799.075	-2149.68	0	0	-742.85	0
266657_at	0	0	-191.637	0	0	0	0
266662_at	0	0	266.625	0	0	0	0
266672_at	0	0	752.638	0	0	0	0
266673_at	0	0	1615.51	0	0	0	0
266636_at	0	0	1696.76	0	0	0	0
266638_at	0	0	517.562	0	0	0	0
266641_at	0	0	86.3375	0	0	0	0
266642_at	0	0	429.725	0	0	0	0
266608_at	0	0	157.7	0	0	0	0
266613_at	0	0	-228.725	0	0	0	0
266587_at	0	0	523.663	0	0	0	0
266591_at	0	0	85.5875	0	0	0	0
266580_at	0	0	-413.962	0	0	0	0
266583_at	0	0	-4480.25	0	0	0	0
266552_at	0	336.562	-1249.31	0	0	0	0
266553_at	0	0	428.887	0	0	0	0
266567_at	0	0	80.525	0	0	0	0
266570_at	0	0	573.6	0	0	0	0
266575_at	0	0	324.363	0	0	0	0
266576_at	-67.05	0	123.9	0	0	0	0
266521_at	0	0	259.012	0	0	0	0
266533_s_at	0	845.55	-3389.9	0	0	0	0
266534_at	0	0	-317.375	0	0	0	0
266540_at	0	0	18.425	0	0	0	0
266519_at	0	0	99.8	0	0	0	0
266500_at	0	0	586.025	0	0	0	0
266513_at	0	0	-607.938	0	0	0	0
266485_at	0	0	62.7375	0	0	0	0
266462_at	0	0	-49.95	117.567	0	0	-125.9
266468_at	0	0	-331.712	0	0	0	0
266481_at	0	0	64.5	0	0	0	0
266428_at	0	0	-441.825	0	0	0	0
266436_at	0	0	-103.438	0	0	0	0
266437_at	0	0	-365.562	0	0	0	0
266448_s_at	0	0	-131.238	0	0	0	0
266395_at	0	0	313.387	0	0	0	0
266399_at	0	0	279.488	0	0	0	0
266407_at	0	0	-174.675	0	0	0	0
266413_at	0	0	110.263	0	0	0	0
266415_at	0	0	-2662.72	0	0	0	0
266419_at	0	0	90.4125	0	0	0	0
266422_at	0	0	81.125	0	0	0	0
266363_at	0	0	-179.438	0	0	0	0
266371_at	0	0	-972.3	0	0	0	0
266384_at	0	0	47.9375	0	0	0	0
266357_at	0	0	70.35	0	0	0	0
266338_at	0	0	71.2	0	0	0	0
266348_at	0	0	-617.4	0	0	0	0
266351_at	0	0	-630.663	0	0	0	0
266328_at	0	0	-239.275	0	0	0	0
266329_at	0	0	367.312	0	0	0	0
266331_at	0	0	-353.637	0	0	0	0
266302_at	0	0	-529.025	0	0	0	0
266312_at	0	0	329.85	0	0	0	0
266326_at	0	0	658.45	0	0	0	0
266277_at	0	0	299.663	0	0	0	0
266285_at	0	0	254.137	0	0	0	0
266289_at	0	0	110.775	0	0	0	0
266293_at	0	0	211.325	0	0	0	0
266299_at	0	0	980.7	0	0	0	0
266238_at	0	0	-270.613	0	0	0	0
266253_at	0	0	79.05	0	0	0	0
266254_at	0	0	64.8875	0	0	0	0
266259_at	0	0	-1178.03	0	0	0	0
266207_at	0	0	568.263	0	0	0	0
266215_at	0	0	-1688.38	0	0	0	0
266225_at	0	-693.275	2708.9	0	0	0	0
266231_at	0	0	-84.225	0	0	0	0
266187_at	0	0	62.725	0	0	0	0
266188_at	0	0	-266.4	0	0	0	0
266172_at	0	763.4	-1907.6	0	0	-890.275	0
266150_s_at	0	0	-169.825	0	0	0	0
266156_at	0	0	-276.238	0	0	0	0
266166_at	0	0	207.838	0	0	0	0
266140_at	0	0	-530.663	0	0	0	0
266110_at	0	0	-285.725	0	0	0	0
266118_at	0	0	487.488	0	0	0	0
266119_at	0	0	1778.34	0	0	0	0
266123_at	0	5317.85	-6738.43	0	0	-5503.8	0
266130_at	0	0	-57.6875	0	0	0	0
266105_at	0	0	770.25	0	0	0	0
266106_at	0	0	-957.612	0	0	0	0
266079_at	0	0	230.412	0	0	0	0
266087_at	0	0	91.2125	0	0	0	0
266089_at	0	0	282	0	0	0	0
266090_at	0	0	-162.863	0	0	0	0
266091_at	0	0	119.388	0	0	0	0
266096_at	0	0	-146.775	0	0	0	0
266099_at	0	0	-278.2	0	0	0	0
266049_at	0	0	30.2625	0	0	0	0
266072_at	0	0	-2734.09	0	0	0	0
266016_at	0	0	-280.962	0	0	0	0
266022_at	0	0	196.963	0	0	0	0
266037_at	0	0	175.05	0	0	0	0
266044_s_at	0	0	-99.2125	0	0	0	0
265987_at	0	0	-214.15	0	0	0	0
265998_at	0	0	-740.737	0	0	0	0
266005_at	0	0	-551.612	0	0	0	0
265953_at	0	0	-627.612	0	0	0	0
265959_at	0	0	226.875	0	0	0	0
265967_at	0	0	168.562	0	0	0	0
265968_at	0	0	-1451.85	0	0	0	0
265943_at	0	0	53.1	0	0	0	0
265910_at	0	0	436.488	0	0	0	0
265913_at	0	0	0	0	0	22.1833	-23.55
265886_at	0	0	43.325	0	0	0	0
265858_at	0	0	502.8	0	0	0	0
265863_at	0	0	0	33.05	0	0	0
265876_at	0	0	-75.375	0	0	0	0
265827_at	0	0	-148.45	0	0	0	0
265831_at	0	0	87.8875	0	0	0	0
265837_at	0	0	2425.25	0	0	0	0
265795_at	0	0	214.85	0	0	0	0
265799_at	0	0	-349.875	0	0	0	0
265804_at	0	0	77.1125	0	0	0	0
265810_at	0	0	-243.8	0	0	0	0
265818_at	0	0	226.55	0	0	0	0
265822_at	0	0	-123.2	0	0	0	0
265768_at	0	0	-345.4	0	0	0	0
265770_at	0	0	-157.075	0	0	0	0
265773_at	0	0	292.462	0	0	0	0
265778_at	0	0	-292.512	0	0	0	0
265760_at	0	-19.5125	70.8	0	-56.875	0	0
265736_at	0	0	1290.62	0	0	0	0
265741_at	0	0	-228.7	0	0	0	0
265742_at	0	0	199.35	0	0	0	0
265700_at	0	0	-148.088	0	0	0	0
265704_at	0	0	392.95	0	0	0	0
265721_at	0	0	37.95	0	0	0	0
265680_at	0	0	-2478.69	0	0	0	0
265661_at	0	0	-548.638	0	0	0	0
265637_at	0	0	-187.25	0	0	0	0
265646_at	0	0	64.8375	0	0	0	0
265633_at	0	0	-1581.61	0	0	0	0
265610_at	0	80.8	-271.95	0	0	0	0
265613_at	0	0	0	0	-32.25	0	0
265628_at	0	0	334.95	0	0	0	0
265629_at	0	0	66.6625	0	0	0	0
265580_at	0	0	-121.237	0	0	0	0
265581_at	0	0	-119.025	0	0	0	0
265593_s_at	0	0	-740.712	0	0	0	0
265596_at	0	0	92.0875	0	0	0	0
265570_at	0	0	50.65	0	0	0	0
265572_at	0	0	54.5375	0	0	0	0
265573_at	0	0	-510.837	0	0	0	0
265511_at	0	0	-9481.46	0	0	0	0
265478_at	0	0	-4408.6	0	0	0	0
265481_at	0	0	-2895.56	0	0	0	0
265484_at	0	0	62.15	0	0	0	0
265495_at	0	0	-493.6	0	0	0	0
265496_at	0	0	6.475	0	0	-6.05	0
265476_at	0	0	-285.375	0	0	0	0
265457_at	0	0	-335.75	0	0	0	0
265459_at	0	0	290.175	0	0	0	0
265460_at	0	0	-1529.03	0	0	0	0
265461_at	0	0	-163.425	0	0	0	0
265470_at	0	0	-59.5625	0	0	0	0
265444_s_at	0	0	-1992.86	0	0	0	0
265426_at	0	0	-225.85	0	0	0	0
265440_at	0	0	-330.012	0	0	0	0
265443_at	0	0	85.3875	0	0	0	0
265415_at	0	0	1382.94	0	0	0	0
265387_at	0	0	-5662.81	0	0	0	0
265352_at	0	0	1861.45	0	950.875	0	0
265356_at	0	0	22.1375	0	0	-33.625	27.6
265377_at	0	0	487.825	0	0	0	0
265321_at	-91.5375	0	-726.812	0	0	0	0
265339_at	0	0	97.4	0	0	0	0
265344_at	0	0	-907.812	0	0	0	0
265319_at	0	0	786.888	0	0	0	0
265291_at	0	0	-283.65	0	0	0	0
265314_at	0	0	-102.588	0	0	0	0
265283_at	0	0	114.838	0	0	0	0
265284_at	0	0	-443.538	0	0	0	0
265288_at	0	0	219.162	0	0	0	0
265265_at	0	0	-92.15	0	0	0	0
265266_at	0	0	-853.612	0	0	0	0
265276_at	0	0	-766.517	310.517	0	0	-325.733
265277_at	0	0	105.412	0	0	0	0
265281_at	0	0	-349.663	0	0	0	0
265226_at	0	0	168.613	0	0	0	0
265244_at	0	0	458.8	0	0	0	0
265220_at	0	0	-281.962	0	0	0	0
265210_at	0	0	578.237	0	0	0	0
265217_s_at	0	-20.525	-105.925	0	0	0	0
265172_at	0	0	268.262	0	0	0	0
265182_at	0	0	964.35	0	0	0	0
265190_at	0	0	-215.312	0	0	0	0
265144_at	-15.7875	0	0	23.6	44.35	0	-37.3
265148_at	0	0	-489.137	0	0	0	0
265109_s_at	0	0	97.7875	0	-35.125	-22.375	0
265111_at	0	0	-1440.44	0	0	0	0
265116_at	0	0	-2469.84	0	0	0	0
265121_at	0	0	382.462	0	0	0	0
265070_at	0	0	-976.763	0	0	0	0
265073_at	0	0	933.513	0	0	0	0
265076_at	0	0	1901.46	0	0	0	0
265077_at	0	0	-487.062	0	0	0	0
265066_at	0	0	-1037.35	0	0	0	0
265043_at	0	0	-254.287	0	0	0	0
265035_at	0	0	-334.587	0	0	0	0
265010_at	0	0	-425.938	0	0	0	0
265023_at	0	0	-305.925	0	0	0	0
265024_at	16.675	0	-12.75	40.25	0	0	-58.55
265025_at	0	0	75.4875	0	0	0	0
265026_at	0	0	357.125	0	0	0	0
265029_at	0	0	261.55	0	0	0	0
264977_at	0	0	-888.025	0	0	0	0
264985_at	0	0	-125.088	0	0	0	0
264987_at	0	0	327.962	0	0	0	0
264989_at	0	0	-142.662	0	0	0	0
264968_at	0	0	267.075	0	0	0	0
264955_at	0	0	-548.038	0	0	0	0
264956_at	0	0	-971.9	0	0	0	0
264957_at	0	0	-299.9	0	0	0	0
264959_at	0	0	463.25	0	0	0	0
264963_at	0	0	91.8125	0	0	0	0
264920_at	0	0	161.5	0	0	0	0
264930_at	0	0	207.863	0	0	0	0
264935_at	0	0	-131.637	0	0	0	0
264885_s_at	0	0	303.363	0	-107.75	0	-94
264894_at	0	0	-352.413	0	0	0	0
264897_at	0	0	155.525	0	0	0	0
264903_at	0	0	445.075	0	0	0	0
264847_at	0	0	-209.225	0	0	0	0
264850_at	0	0	304.663	0	0	0	0
264858_at	0	0	-148.7	0	0	0	0
264862_at	0	0	39.1	0	0	0	0
264873_at	0	0	384.75	0	0	0	0
264874_at	0	0	49.0625	0	0	0	0
264820_at	0	0	104.125	0	0	0	0
264836_at	0	0	-1634.44	0	0	0	0
264839_at	0	0	1513.09	0	0	0	0
264841_at	0	0	-176	0	0	0	0
264845_at	0	0	1406.04	0	0	0	0
264787_at	0	0	474.25	0	0	0	0
264788_at	0	0	-830.938	0	0	0	0
264795_at	0	0	-114.438	0	0	0	0
264811_at	0	0	585.125	0	0	0	0
264779_at	0	0	-973.862	0	0	0	0
264781_at	0	0	91.925	0	0	0	0
264783_at	0	0	94.975	0	0	0	0
264772_at	0	0	-769.638	0	0	0	0
264774_at	0	0	-1931.74	0	0	0	0
264744_at	0	0	63.0375	0	0	-35.075	0
264745_at	0	0	251.887	0	0	0	0
264696_at	0	0	84.1625	0	0	0	0
264698_at	0	0	80.8667	0	0	0	-49.2667
264700_at	0	0	-147.35	0	0	0	0
264701_at	0	0	-637.625	0	0	0	0
264703_at	0	0	99.8	0	0	0	0
264705_at	0	0	-237.688	0	0	0	0
264707_at	0	0	-89.3625	0	0	0	0
264709_at	0	0	-331.4	0	0	0	0
264668_at	0	0	364.688	0	0	0	0
264675_at	0	0	113.125	0	0	0	0
264637_at	0	0	41.0625	0	0	0	0
264653_at	0	0	-837.462	0	0	0	0
264656_at	0	0	-285.538	0	0	0	0
264624_at	0	0	-1332.83	0	0	0	0
264607_at	0	0	461.075	0	0	0	0
264609_at	0	0	152.262	0	0	0	0
264613_at	0	0	292.688	0	0	0	0
264593_at	0	-23.1875	117.388	0	0	0	0
264575_at	0	0	755.938	0	0	0	0
264580_at	0	0	-354.733	448.733	0	0	-460.517
264581_at	0	0	144.05	0	33.85	-48.8	0
264584_at	0	0	321.125	0	0	0	0
264562_at	0	0	37.4	0	0	0	0
264504_at	0	0	-1182.2	0	0	0	0
264508_at	0	0	-1855.38	0	0	0	0
264509_at	0	0	-116.767	98.7333	0	0	-79.0333
264510_at	0	0	-133.525	0	0	0	0
264513_at	0	0	-116.7	0	0	0	0
264521_at	0	0	-312.575	0	0	0	0
264524_at	0	0	-2953.81	0	0	0	0
264529_at	0	0	-331.238	0	0	0	0
264485_at	0	0	-64.575	0	0	0	0
264486_at	0	0	-1243.79	0	0	0	0
264488_s_at	0	0	589.65	0	0	0	0
264439_at	0	0	621.763	0	0	0	0
264441_at	0	0	253.175	0	0	0	0
264442_at	0	0	261.325	0	0	0	0
264443_at	0	0	172.287	0	0	0	0
264445_at	0	0	-1618.75	0	0	0	0
264447_at	0	0	-789.962	0	0	0	0
264448_at	0	0	-168.488	0	0	0	0
264456_at	0	0	-106.4	0	0	0	0
264463_at	0	0	-524.275	0	0	0	0
264467_at	0	0	-800.85	0	0	0	0
264434_at	0	0	-182.812	0	0	0	0
264435_at	0	0	289.988	0	0	0	0
264406_at	0	0	-116.162	0	0	45.625	0
264376_at	0	0	-286.163	0	0	0	0
264379_at	0	0	-655.85	0	0	0	0
264394_at	0	0	1005	0	0	0	0
264372_at	0	0	1548.05	0	385.175	0	0
264373_at	0	0	104.925	0	0	0	0
264342_at	0	0	-91.3	0	0	0	0
264343_at	0	0	71.3625	0	0	0	0
264344_at	0	0	-3015.99	0	0	0	0
264350_at	0	0	81.3625	0	0	0	0
264355_at	0	0	-123.513	0	0	0	0
264360_at	0	0	363.8	0	0	0	0
264362_at	0	0	-76.2	0	0	0	0
264339_at	0	0	-2281.51	0	0	0	0
264315_at	0	0	710.975	0	0	0	0
264322_at	0	0	94.275	0	0	0	0
264307_at	0	0	-198.738	0	0	0	0
264309_at	0	0	289.3	0	0	0	0
264285_at	-54.325	0	-231.575	0	0	0	0
264300_at	0	0	-339.75	0	0	0	0
264304_at	0	0	-340.887	0	0	0	0
264248_at	0	0	-176.5	0	0	0	0
264256_at	0	0	-153.287	0	0	0	0
264257_at	0	0	-60.675	0	0	0	0
264260_at	0	0	770.513	0	0	0	0
264261_at	0	0	-181.45	191.483	0	0	-172.25
264262_at	0	0	371.825	0	0	0	0
264264_at	0	0	-333.15	0	0	0	0
264246_at	0	0	-574.737	0	0	0	0
264247_at	0	0	-172.55	0	0	0	0
264222_at	0	0	76.2	0	0	0	0
264238_at	0	0	-801.95	0	0	0	0
264240_at	0	0	281.925	0	0	0	0
264185_at	0	0	4513.69	0	0	0	0
264192_at	0	0	-71.5625	0	0	0	0
264199_at	0	0	211.75	0	0	0	0
264201_at	0	0	196.762	0	-73.625	0	0
264207_at	0	0	493.275	0	0	0	0
264209_at	0	0	-833.087	0	0	0	0
264210_at	0	0	-269.363	0	0	0	0
264211_at	0	0	410.262	0	0	0	0
264158_at	0	-111.338	490.462	0	0	0	0
264171_at	0	0	-232.738	0	0	0	0
264123_at	0	0	113.438	0	0	0	0
264124_at	-50.325	0	-103.325	0	50.95	0	0
264130_at	0	0	-155.417	138.333	0	0	-127.133
264133_at	0	0	79.375	0	0	0	0
264120_at	0	0	-255.988	0	0	0	0
264096_at	0	0	395.113	0	0	-62.575	0
264083_at	0	0	103.213	0	0	0	0
264069_at	0	0	1391.34	0	0	0	0
264071_at	0	0	67.1625	0	0	0	0
264078_at	0	0	387.613	0	0	0	0
264057_at	0	0	122.725	0	0	0	0
264028_at	0	0	516.825	0	0	0	0
264037_at	0	0	309.438	0	0	0	0
264040_at	0	0	-132.575	0	0	0	0
264044_at	0	0	143.775	0	0	0	0
263995_at	0	0	-207.137	0	0	0	0
264019_at	0	0	649.888	0	0	0	0
264020_at	0	0	581.725	0	0	0	0
263972_at	0	0	99.95	0	0	0	0
263980_at	0	0	262.762	0	0	0	0
263981_at	0	45.4625	-357.262	0	0	0	0
263986_at	0	0	-339.75	0	0	0	0
263990_at	0	0	-298.35	0	0	0	0
263963_at	0	0	-152.312	0	0	0	0
263943_at	0	0	-138.35	0	0	0	0
263949_at	0	0	-451.775	0	0	0	0
263951_at	0	0	448.913	0	0	0	0
263953_at	0	0	-170.225	0	0	0	0
263958_at	0	0	98.6	0	0	0	0
263931_at	0	0	-484.212	0	0	0	0
263901_at	0	0	-1216.92	0	0	0	0
263906_at	0	0	182.15	0	0	0	0
263915_at	0	0	297.1	0	0	0	0
263923_at	0	0	52.225	0	-27.35	-19.45	0
263898_at	0	0	-150.925	0	0	0	0
263873_at	0	0	301.975	0	0	0	0
263874_at	0	0	539.388	0	0	0	0
263875_at	0	0	472.938	0	0	0	0
263880_at	0	0	417.275	0	0	0	0
263882_at	0	0	156.175	0	0	0	0
263866_at	0	0	-494.75	0	0	0	0
263839_at	0	0	-695.8	0	0	0	0
263841_at	0	0	258.887	0	0	-31.475	0
263842_at	0	0	410.587	0	0	0	0
263844_at	0	0	-740.663	0	0	0	0
263846_at	0	33.175	210.45	0	0	0	0
263862_at	0	0	-218.375	0	0	0	0
263811_at	0	0	115.562	0	0	0	0
263827_at	0	0	-683.4	0	0	0	0
263829_at	0	0	59.7375	0	0	0	0
263774_at	0	0	103.237	0	0	0	0
263776_s_at	0	0	384.55	0	0	0	0
263779_at	0	0	209.2	0	0	0	0
263787_at	0	0	116.638	0	0	-24	0
263799_at	0	0	-482.375	0	0	0	0
263750_at	0	0	398.538	0	0	0	0
263757_at	0	32.1125	-61.0375	0	0	0	0
263758_s_at	0	0	390.6	0	0	0	0
263760_at	0	0	305.25	0	0	0	0
263763_at	0	0	198.262	0	0	0	0
263711_at	0	0	638.712	0	0	0	0
263712_at	0	0	64.425	0	0	0	0
263736_at	0	0	619.675	0	0	0	0
263737_at	0	0	-612.7	0	0	0	0
263679_at	0	0	117.6	0	0	0	0
263685_at	0	0	-256.2	0	0	0	0
263688_at	0	0	-585.825	0	0	0	0
263696_at	0	0	292.925	0	0	0	0
263701_at	0	0	175.137	0	0	0	0
263705_at	0	0	253.562	0	80.9	0	0
263706_s_at	0	0	908.15	0	0	0	0
263709_at	0	0	3581.22	0	0	0	0
263710_at	0	0	161.012	0	0	0	0
263676_at	0	0	2482.09	0	0	0	0
263678_at	0	0	213.938	0	0	0	0
263653_at	0	0	-168.537	0	0	0	0
263654_at	0	0	-427.363	0	0	0	0
263656_at	0	0	-113.713	0	0	0	0
263661_at	0	0	86.6375	0	0	0	0
263668_at	0	0	316.3	0	0	0	0
263669_at	0	0	-1006.81	0	0	0	0
263674_at	0	0	63.625	0	0	0	0
263647_at	0	0	-518.663	0	0	0	0
263624_at	0	0	1514.83	0	0	0	0
263633_at	0	0	-116.888	0	0	0	0
263597_at	0	0	183.6	0	0	0	0
263598_at	0	0	-1760.39	0	0	0	0
263606_at	0	0	339.438	0	0	0	0
263553_at	0	0	181.863	0	0	0	0
263555_at	0	0	38.7125	0	0	0	0
263557_at	0	0	159.762	0	0	0	0
263574_at	-25.7875	0	109.625	0	0	-62.775	0
263578_at	0	72.25	-47.1	0	0	-71.25	0
263582_at	0	0	331	0	0	0	0
263533_at	0	0	347.75	0	0	0	0
263517_at	0	0	-984.763	0	0	0	0
263490_at	0	0	-336.738	0	0	0	0
263495_at	0	0	6939.38	0	0	0	0
263497_at	0	0	9890.8	0	2448.6	0	0
263499_at	-255.85	0	-803.65	0	284.8	0	0
263488_at	0	0	157.338	0	0	0	0
263460_at	0	0	-1585.51	0	0	0	0
263461_at	0	0	-342.275	0	0	0	0
263473_at	0	0	-156.887	0	0	0	0
263475_at	0	0	-588.987	0	0	0	0
263477_at	0	0	460.825	0	0	0	0
263482_at	0	0	437.837	0	0	0	0
263483_at	0	0	296.575	0	0	0	0
263452_at	0	0	167.963	0	0	0	0
263456_at	0	0	274.2	0	0	0	0
263457_at	0	0	-80.0625	0	0	0	0
263428_at	0	0	-46.6625	0	0	0	0
263432_at	0	0	185.725	0	0	0	0
263442_at	0	0	174.2	0	0	0	0
263443_at	0	0	-955.175	0	0	0	0
263405_s_at	0	0	400.1	0	0	0	0
263410_at	0	0	287.2	0	0	0	0
263413_at	0	0	-1034.97	0	0	0	0
263420_at	0	0	634.013	0	0	0	0
263332_at	0	0	170.738	0	0	0	0
263333_at	0	0	-729.962	0	0	0	0
263350_at	0	0	-8316.46	0	0	0	0
263305_at	0	0	-104.263	0	0	0	0
263314_at	0	0	29.5625	0	-20.125	0	0
263318_at	0	0	116.737	0	0	0	60.8
263326_at	0	0	385.1	0	0	0	0
263298_at	0	0	404.337	0	0	0	0
263275_at	0	0	-2286.81	0	0	0	0
263287_at	0	0	371.712	0	0	0	0
263265_at	0	0	-977.087	0	0	0	0
263267_at	0	0	854.212	0	0	0	0
263242_at	0	0	445.95	0	0	0	0
263243_at	0	0	-292.637	0	0	0	0
263249_at	0	0	1146.06	0	0	0	0
263209_at	0	0	244.162	0	0	0	0
263223_at	0	0	264.387	0	0	0	0
263199_at	0	0	53.325	0	0	0	0
263193_at	0	0	-155.738	0	0	0	0
263196_at	0	0	-326.538	0	0	0	0
263150_at	0	0	178.963	0	0	0	0
263151_at	29.0125	0	-67.7375	0	0	0	0
263157_at	0	0	-5088.73	0	0	0	0
263159_at	0	0	-515.7	0	0	0	0
263116_s_at	0	0	-475.75	0	0	0	0
263118_at	0	0	-4445.73	0	0	0	0
263120_at	0	0	228.662	0	0	0	0
263128_at	0	0	216.55	0	0	0	0
263129_at	0	0	242.7	0	0	0	0
263132_at	0	0	142.375	0	0	0	0
263134_at	0	0	265.312	0	0	0	0
263139_at	0	0	0	0	0	8.11667	-8.9
263142_at	0	0	848.987	0	-130.35	0	0
263083_at	0	0	126.862	0	0	0	0
263097_at	0	0	-180.738	0	0	0	0
263048_s_at	0	0	795.263	0	-263.275	0	0
263049_at	0	0	129.075	0	0	0	0
263077_at	0	0	-167.438	0	0	0	0
263046_at	0	0	-7355.43	0	0	0	0
263019_at	0	0	-406.85	0	0	0	0
263034_at	0	0	1358.86	0	691.3	0	-643.35
262988_at	0	0	-3556.79	0	0	0	0
263000_at	0	0	211.037	0	0	0	0
262954_at	0	0	1117.03	0	0	0	0
262955_at	0	0	229.488	0	0	0	0
262966_at	0	0	-156.438	0	0	0	0
262969_at	0	0	90.2375	0	0	0	0
262970_at	0	0	1481.76	0	0	0	0
262975_at	0	0	-431.137	0	0	0	0
262977_at	0	0	-284.837	0	0	0	0
262980_at	0	0	547.312	0	0	0	0
262981_at	0	0	-36.5375	0	0	0	0
262947_at	-1246.85	0	-4331.88	0	1224.4	0	0
262950_at	0	0	55.1125	0	0	0	0
262951_at	0	0	-360.288	0	0	0	0
262952_at	0	0	-57.4	0	0	0	0
262923_at	0	0	-257.2	0	0	0	0
262926_s_at	0	0	227.65	0	-76.1	0	0
262937_at	0	0	120.862	0	0	0	0
262944_at	139.287	0	736.663	0	0	0	0
262945_at	0	0	204.863	0	0	0	0
262897_at	-19	0	57.825	0	0	0	0
262908_at	0	0	-1144.76	0	0	0	0
262859_at	0	0	126.062	0	0	0	0
262868_at	0	0	401.587	0	0	0	0
262870_at	0	0	-94.625	0	0	0	0
262871_at	0	0	111.975	0	0	0	0
262881_at	0	0	502.35	0	0	0	0
262882_at	0	0	232.525	0	0	0	0
262885_at	0	0	-352.45	0	0	0	0
262830_at	0	0	163.787	0	-43.15	0	0
262845_at	0	0	-221.075	0	0	0	0
262850_at	0	0	-1128.06	0	0	0	0
262853_at	-49.8	-51.6	-143.15	77.85	64.95	65.15	-122.05
262803_at	0	0	-2843.16	0	0	0	0
262804_at	0	0	-363.062	0	0	0	0
262806_at	0	0	194.713	0	0	0	0
262816_at	0	0	47.0375	-20.9583	0	0	0
262823_at	0	0	261.95	0	0	0	0
262825_at	0	0	157.062	0	0	0	0
262793_at	0	0	519.025	0	0	0	0
262784_at	0	0	2202	0	0	0	0
262791_at	0	0	115.55	0	0	0	0
262733_s_at	0	0	236.287	0	0	0	0
262738_at	0	0	45.2	0	0	0	0
262746_at	0	0	-179.375	0	0	0	0
262703_at	62.7875	0	-123.412	0	0	0	0
262709_at	0	0	-1441.95	0	0	0	0
262711_at	0	0	122.725	0	0	0	0
262712_at	0	0	298.975	0	0	0	0
262714_s_at	0	0	128.688	0	-50.825	0	0
262717_s_at	0	0	125.688	0	0	45.6	0
262719_at	0	0	-51.675	0	0	0	0
262722_at	0	0	114.938	0	0	0	0
262725_at	0	0	-277.262	0	0	0	0
262727_at	0	0	-1277.31	0	0	0	0
262677_at	0	0	77.6125	0	0	0	0
262693_at	0	0	382.65	0	-91.075	0	0
262645_at	0	0	1395.72	0	0	0	0
262648_at	0	0	153.7	0	0	0	0
262663_at	0	0	-67.5875	0	0	0	0
262607_at	0	0	-1017.44	0	0	0	0
262609_at	0	0	10368.6	0	0	0	0
262612_at	0	0	880.413	0	0	0	0
262613_at	0	0	-152.363	0	0	0	0
262615_at	0	0	71.2375	0	0	0	0
262622_at	0	0	70.5875	0	0	0	0
262623_at	0	0	73.8125	0	0	0	0
262629_at	0	0	2468.14	0	0	0	0
262634_at	0	0	152.162	0	0	0	0
262635_at	0	0	-5048.14	0	0	0	0
262581_at	0	0	-343.062	0	0	0	0
262583_at	27.8375	0	-97.4375	0	0	0	0
262584_at	0	0	80.4875	0	0	0	0
262592_at	0	0	-643.913	0	0	0	0
262593_at	0	0	230.85	0	0	0	0
262597_at	0	0	68.875	0	0	0	0
262598_at	0	0	370.925	0	0	0	0
262599_at	0	0	-571.812	0	0	0	0
262602_at	0	0	515.612	0	0	0	0
262572_at	0	0	400.163	0	0	0	0
262552_at	0	0	-96.4	0	0	0	0
262526_at	0	0	81.425	0	0	0	0
262532_at	0	0	-184.3	0	0	0	0
262536_at	0	0	1044.88	0	0	0	0
262512_at	0	0	-247.762	0	0	0	0
262483_at	0	0	1162.03	0	0	0	0
262487_at	0	0	-172.613	0	0	0	0
262488_at	0	0	-296.887	0	0	0	0
262489_at	0	0	-399.562	0	0	0	0
262493_at	0	0	69.0125	0	0	0	0
262495_at	0	0	-535.1	0	0	0	0
262499_at	0	0	-916.388	0	0	0	0
262505_at	0	0	-3156.7	0	0	0	0
262507_at	0	0	102.812	0	0	0	0
262508_at	0	0	20.075	0	0	0	0
262456_at	-1890.67	0	-8845.23	2219.7	1827.83	0	-2160
262457_at	0	0	111.737	0	0	0	0
262417_at	0	0	182.05	0	0	0	0
262418_at	0	0	997.225	0	0	0	0
262426_s_at	19.5375	0	69.175	-35.825	0	0	0
262433_s_at	0	0	173.05	0	0	0	0
262440_at	0	0	226.1	0	0	0	0
262387_s_at	0	0	59.6875	0	0	0	0
262397_at	0	0	282.238	0	0	0	0
262399_at	0	0	-4542.93	0	0	0	0
262407_at	0	0	-104.812	0	0	0	0
262412_at	0	0	-200.613	0	0	0	0
262355_at	0	0	-486.512	0	0	0	0
262368_at	0	0	376.188	0	0	0	0
262374_s_at	0	0	1666.58	0	0	0	0
262377_at	0	0	104.275	0	0	0	0
262324_at	0	0	28.1708	0	0	0	-22.3833
262326_at	0	0	-295.062	0	0	0	0
262331_at	0	0	-74.5875	0	0	0	0
262340_at	0	0	88.3875	0	0	0	0
262341_at	0	0	-5069.26	0	0	0	0
262343_at	0	0	-874.013	0	0	0	0
262316_at	0	0	76.9375	0	0	0	0
262295_at	0	0	-375.7	0	0	0	0
262304_at	0	0	1897.64	0	0	0	0
262309_at	0	0	834.812	0	-149.525	0	0
262312_at	0	0	524.475	0	0	0	0
262314_at	0	0	441.35	0	0	0	0
262288_at	0	0	1104.41	0	0	0	0
262289_at	0	0	210.812	0	0	0	0
262263_at	-220.6	0	-765.425	0	229.275	0	0
262280_at	0	0	-128.05	0	0	0	0
262283_at	0	0	1810.4	0	0	0	0
262284_at	0	0	-880.95	0	0	0	0
262286_at	0	0	155	0	0	0	0
262287_at	0	0	768.475	0	0	0	0
262230_at	0	0	-467.788	0	0	0	0
262232_at	0	0	889.4	0	0	0	0
262235_at	0	0	2472.56	0	0	0	0
262237_at	0	0	-497.712	0	0	0	0
262197_at	0	0	-850.962	0	0	0	0
262202_at	0	0	166.725	0	0	0	0
262203_at	-45.9833	24.5125	0	0	0	-72.5917	61.7333
262204_at	0	0	-671.4	0	0	0	0
262209_at	0	0	81.05	0	0	0	0
262221_at	0	0	55.4	0	0	0	0
262166_at	0	0	-835.138	0	0	0	0
262168_at	0	0	1697.96	0	0	0	0
262172_at	0	0	552.462	0	0	0	0
262174_at	0	0	-774.288	0	0	0	0
262176_at	0	0	-200.8	0	0	0	0
262181_at	0	0	145.375	0	0	0	0
262163_at	0	0	1225.44	0	0	0	0
262135_at	0	0	-608.05	0	0	0	0
262144_at	0	0	0	0	0	-15.3	0
262161_at	0	0	395.613	0	0	0	0
262107_at	0	0	-69.0125	0	0	0	0
262110_at	0	0	-566.888	0	0	0	0
262114_at	0	0	-254.012	0	0	0	0
262116_at	0	0	-223	0	0	0	0
262095_at	0	0	-190.412	0	0	0	0
262098_at	0	0	39.05	0	0	0	0
262065_at	0	0	-121.237	0	0	0	0
262043_at	0	0	-303.462	0	0	0	0
262047_at	0	0	-1782	0	0	0	0
262049_at	0	0	-3021.96	0	0	0	0
262055_at	0	0	-251.662	0	0	0	0
262058_at	0	0	-173.887	0	0	0	0
262038_at	0	0	-1049.72	0	0	0	0
262026_at	0	0	-66.5875	0	0	0	0
262029_at	0	0	2386.66	0	0	0	0
261988_at	0	0	-176.213	0	0	0	0
262000_at	0	0	420.587	0	0	0	0
261975_at	0	0	-101.737	0	0	0	0
261944_at	0	0	260.038	0	0	0	0
261948_at	0	0	476.913	0	0	0	0
261954_at	0	0	1164.85	0	0	0	0
261955_at	0	0	-203.6	0	0	0	0
261957_at	0	0	-3566.84	0	0	0	0
261913_at	0	0	210.775	0	0	0	0
261940_at	0	0	168.325	0	0	0	0
261942_at	0	0	99.875	0	0	0	0
261887_at	0	0	-642.95	0	0	0	0
261896_at	0	0	-215.575	0	0	0	0
261901_at	0	0	-5684.81	0	0	0	0
261879_at	-21.7583	0	0	0	0	0	44.1333
261851_at	0	0	-55.325	0	0	0	0
261853_at	0	0	-74.5	0	0	0	0
261860_at	0	0	-328.788	0	0	0	0
261864_s_at	0	0	-1245.75	0	0	0	0
261865_at	0	0	327.575	0	0	0	0
261867_at	0	0	129.9	0	0	0	0
261872_s_at	0	0	-63.825	0	0	0	0
261819_at	0	0	118.825	0	0	0	0
261822_at	0	0	-126.2	0	0	0	0
261823_at	0	0	-160.338	0	0	0	0
261824_at	0	0	710.675	0	0	0	0
261834_at	0	0	66.2375	0	0	0	0
261841_at	0	0	-140.7	0	0	0	0
261788_at	0	0	1021.23	0	-143.775	0	0
261793_at	0	0	210.863	0	0	0	0
261794_at	0	0	66.4875	0	0	0	0
261804_at	0	0	328.875	0	0	0	0
261756_at	0	0	-129.213	0	0	0	0
261757_at	0	0	-169.588	0	0	0	0
261758_at	0	0	91.4125	0	0	0	0
261769_at	0	0	1504.94	0	0	0	0
261771_at	0	0	-491.1	0	0	0	0
261782_at	0	0	-56.85	0	0	0	0
261751_at	0	0	2419.06	0	0	0	0
261727_at	0	0	-628.225	0	0	0	0
261746_at	0	0	6281.93	0	0	0	0
261720_at	0	0	-382.275	0	0	0	0
261721_at	0	-51.55	238.4	0	0	0	0
261722_at	0	0	-657.05	0	0	0	0
261693_at	0	0	-122.7	0	0	0	0
261695_at	0	0	501.85	0	0	0	0
261709_at	0	0	-588.013	0	0	0	0
261711_at	0	0	-1177.35	0	0	0	0
261715_at	0	0	70.625	0	0	0	0
261661_at	0	0	341.312	0	0	0	0
261663_at	0	0	-397.8	0	0	0	0
261667_at	0	0	-162.113	0	0	0	0
261672_at	0	0	-338.413	0	0	0	0
261674_at	0	0	-346.562	0	0	0	0
261658_at	0	0	-305.512	0	0	0	0
261638_at	0	0	140.787	0	0	0	0
261598_at	0	0	2912.54	0	0	0	0
261609_at	0	0	44.6625	0	0	0	0
261610_at	0	0	75.8	0	0	0	0
261611_at	0	0	-62.3375	0	0	0	0
261615_at	0	0	-584.513	0	0	0	0
261616_at	0	0	-116.025	0	0	0	0
261594_at	0	0	-275.788	0	0	0	0
261567_at	0	0	-774.312	0	0	0	0
261577_at	0	0	274.35	0	0	0	0
261583_at	0	0	-1538.9	0	0	0	0
261558_at	0	0	-205.713	0	0	0	0
261561_at	0	0	-180.088	0	0	0	0
261535_at	0	0	-278.1	0	0	0	0
261536_at	0	0	404.062	0	0	0	0
261508_at	0	0	-227.912	0	0	0	0
261513_at	0	0	135.875	0	0	0	0
261518_at	0	0	623.663	0	0	0	0
261523_at	0	0	-143.675	0	0	0	0
261480_at	0	0	-1273.88	0	0	0	0
261483_at	0	0	154.475	0	0	0	0
261484_at	0	0	-1206.78	0	0	0	0
261485_at	0	0	405.637	0	0	0	0
261486_at	0	0	-408.087	0	0	0	0
261488_at	0	0	530.862	0	0	0	0
261492_at	0	0	-694.013	0	0	0	0
261500_at	0	0	192.012	0	0	0	0
261467_at	0	-36.5583	-51.5583	26.0167	-26.6333	36.125	0
261451_at	-52.45	-58.85	-111	57	49.95	69.65	-83.5
261456_at	0	0	-921.062	0	0	0	0
261417_at	0	0	318.087	0	0	0	0
261422_at	0	0	844.163	0	-202.225	0	0
261381_at	0	0	30.825	0	0	0	0
261395_at	0	0	-846	0	0	0	0
261403_at	0	0	-313.363	0	0	0	0
261346_at	0	0	-145.15	0	0	0	0
261354_at	0	0	148.75	0	0	0	0
261355_at	0	0	-412.875	0	0	0	0
261362_s_at	0	0	1126.72	0	0	0	0
261363_at	0	0	210.975	0	0	0	0
261368_at	0	0	61.25	0	27.7	0	0
261318_at	0	0	284.95	0	0	0	0
261330_at	0	0	39.2875	0	0	0	0
261336_at	0	0	226.537	0	0	0	0
261285_at	0	0	3284.44	0	0	0	0
261290_at	0	0	-60.9125	0	0	0	0
261293_at	0	0	-1417.46	0	0	0	0
261303_at	0	0	-171.363	0	0	0	0
261309_at	0	0	935.138	0	0	0	0
261250_at	0	0	-175.325	0	0	0	0
261253_at	0	0	-479.587	0	0	0	0
261257_at	0	0	102.138	0	-79.4	-47	120.2
261265_at	0	0	-217.7	0	0	0	0
261276_at	0	0	-616.15	0	0	0	0
261218_at	0	0	3741.59	0	0	0	0
261221_at	0	0	2896.31	0	0	0	0
261227_at	0	0	-191.988	0	0	0	0
261229_at	0	0	-126.287	0	0	0	0
261233_at	0	0	-57.45	0	0	0	0
261189_at	0	0	283.175	0	0	0	0
261190_at	0	0	1348.34	0	0	0	0
261197_at	0	0	5384.21	0	0	0	0
261202_at	0	0	-470.85	0	0	0	0
261203_at	0	0	742.062	0	0	-204.85	0
261205_at	-31.275	0	-136.65	0	42.35	0	0
261206_at	0	0	436.4	0	0	0	0
261211_at	-733.125	0	-4303.32	0	721.2	0	0
261167_at	0	0	88.175	0	0	0	0
261173_at	0	0	-131.688	0	0	0	0
261176_at	0	0	-221.938	0	0	0	0
261177_at	0	0	87.5625	0	-66.35	0	0
261132_at	0	0	159.012	0	0	0	0
261135_at	0	0	-285.212	0	0	0	0
261143_at	0	0	-857.8	0	0	0	0
261105_at	0	0	439.712	0	0	0	0
261108_at	0	0	-91.6	0	0	0	0
261109_at	93	0	-151.85	0	-89.275	0	0
261118_at	0	0	497.887	0	0	0	0
261119_at	0	0	1414.97	0	0	0	0
261062_at	0	0	-238.488	0	0	0	0
261064_at	0	0	93.4375	0	0	0	0
261083_at	0	0	-572.513	0	0	0	0
261060_at	0	0	-83.4375	0	0	0	0
261030_at	0	0	-95.2125	0	0	0	0
261031_at	0	0	80.2375	0	0	0	0
261044_at	0	-14.8125	21.025	-14.075	0	21.25	0
261050_at	0	0	-88.7	0	0	0	0
261055_at	0	0	329.25	0	0	0	0
261017_at	0	0	66.3875	0	0	0	0
260995_at	0	0	168.588	0	0	0	0
260968_at	0	0	281.288	0	0	0	0
260985_at	0	0	125.425	0	82	0	0
260986_at	0	0	-2186.04	0	0	0	0
260988_at	0	0	-292.038	0	0	0	0
260958_at	0	0	-100.037	0	0	0	0
260929_at	0	0	-62.2625	0	0	0	0
260930_at	0	0	-155.75	0	0	0	0
260933_at	0	0	-146.45	0	0	0	0
260904_at	0	0	121.438	0	0	0	0
260914_at	0	0	-239.35	0	0	0	0
260915_at	0	0	-731.862	0	0	0	0
260924_at	0	0	230.925	0	0	0	0
260900_s_at	0	0	-1339.47	0	0	0	0
260872_at	0	0	210.713	0	0	-50.2	0
260875_at	0	0	-550.513	0	0	0	0
260877_at	0	0	1457.24	0	0	0	0
260878_at	0	0	-289.75	0	0	0	0
260896_at	0	0	138.6	0	0	0	0
260855_at	0	0	-1723.26	0	0	0	0
260857_at	0	0	111.275	0	0	0	0
260837_at	0	0	695.013	0	0	0	0
260813_at	0	0	-594.9	0	0	0	0
260815_at	0	0	149.3	0	0	0	0
260820_at	0	0	-75.6	0	0	0	0
260829_s_at	0	0	-1078.86	0	0	0	0
260830_at	-307.225	0	-1355.45	0	318.95	0	0
260835_at	0	0	-347.625	0	0	0	0
260782_at	0	0	-370.125	0	0	0	0
260787_at	0	0	-174.738	0	0	0	0
260800_at	0	0	-312.938	0	0	0	0
260745_at	0	0	1855.62	0	0	0	0
260747_at	0	0	-148.613	0	0	0	0
260753_at	0	0	265.1	0	0	0	0
260765_at	0	0	-1427.64	0	0	0	0
260767_s_at	0	0	871.987	0	0	0	0
260738_at	0	0	46.775	0	0	0	0
260744_at	0	0	-621.1	0	0	0	0
260714_at	0	0	726.612	0	0	0	0
260685_at	0	0	99.6375	0	52	0	0
260687_at	0	0	-286.863	0	0	0	0
260688_at	0	0	90.7375	0	-33.875	0	0
260701_at	0	0	38.775	0	0	0	0
260704_at	0	0	887.2	0	0	0	0
260705_at	0	0	-374.95	0	0	0	0
260709_at	0	0	352.1	0	0	0	0
260651_at	0	0	-1866.85	0	0	0	0
260662_at	0	0	-227.863	0	0	0	0
260668_at	-133.65	-116.1	-235.45	127.25	133.85	121.8	-123.2
260635_at	0	0	-407.062	0	0	0	0
260636_at	0	0	443.363	0	0	0	0
260638_at	0	0	-387.238	0	0	0	0
260615_at	0	0	667.288	0	0	0	0
260618_at	0	0	150.4	0	0	0	0
260589_at	0	0	-396.613	0	0	0	0
260590_at	0	0	603.388	0	0	0	0
260592_at	0	0	-634.85	0	0	0	0
260594_at	0	0	-41.5875	0	0	0	0
260596_at	0	0	62.7	0	0	0	0
260601_at	0	0	299.062	0	0	0	0
260603_at	0	0	-114.812	0	0	0	0
260604_at	0	0	287.85	0	0	0	0
260610_at	0	0	-324.825	0	0	0	0
260586_at	0	0	204.713	0	0	0	0
260567_at	0	0	-655.425	0	0	0	0
260571_at	0	0	-693.138	0	0	0	0
260572_at	0	0	-257.1	0	0	0	0
260580_at	0	0	418.5	0	0	0	0
260581_at	0	0	-216.162	0	0	0	0
260533_at	0	0	-102.938	0	0	0	0
260541_at	0	0	1857.64	0	-403.425	0	0
260542_at	0	0	663.812	0	0	0	0
260543_at	0	52.7875	-192.613	0	0	0	0
260547_at	0	0	2354.55	0	0	0	0
260552_at	0	0	-179.6	0	0	0	0
260498_at	0	0	-314.675	0	0	0	0
260501_at	0	0	116.125	0	0	0	0
260502_at	0	0	-289.587	0	0	0	0
260507_at	0	0	136.938	0	0	0	0
260508_at	0	0	301.438	0	0	0	0
260486_at	0	0	-213.6	0	0	0	0
260487_at	0	0	337.438	0	0	0	0
260489_at	0	0	198.512	0	0	0	0
260481_at	0	0	2407.85	0	0	0	0
260431_at	0	0	-159.162	0	0	0	0
260436_at	0	0	-243.312	0	0	0	0
260441_at	0	0	94.525	0	0	0	0
260442_at	0	0	316.325	0	0	0	0
260445_at	0	0	-97.6375	0	0	0	0
260453_s_at	0	0	270.163	0	-159.25	0	0
260457_at	0	0	103.737	0	0	0	0
260401_at	0	0	-495.587	0	0	0	0
260411_at	0	0	-887.025	0	0	0	0
260412_at	0	0	884.487	0	0	0	0
260414_at	0	0	-448.837	0	0	0	0
260419_at	0	0	311.05	0	0	0	0
260369_at	0	0	1645.61	0	0	0	0
260370_at	0	0	463.812	0	0	0	0
260371_at	0	0	-172.55	0	0	0	0
260375_at	0	0	-53.225	0	0	0	0
260383_s_at	0	0	-481.788	0	0	0	0
260385_at	0	0	1059.62	0	0	0	0
260388_at	0	0	135.488	0	0	0	0
260393_at	0	0	-196.387	0	0	0	0
260336_at	0	0	103.287	0	0	0	0
260338_at	0	0	26.0667	-38.65	0	0	68.1833
260343_at	0	0	183.8	0	0	0	0
260350_at	303.275	0	-595.375	0	-305.8	0	0
260356_at	0	0	189.925	0	0	0	0
260305_at	0	0	794.138	0	0	0	0
260310_at	0	0	-126.588	0	0	0	0
260317_at	0	0	-624.337	0	0	0	0
260322_at	0	0	-140.075	0	0	0	0
260324_at	0	0	506.425	0	0	0	0
260325_at	0	0	246.525	0	0	0	0
260302_at	0	0	-494.025	0	0	0	0
260273_at	0	0	-76.1125	0	0	0	0
260282_at	0	0	-281.775	0	0	0	0
260283_at	0	0	447.725	0	0	0	0
260286_at	0	0	201.95	0	0	0	0
260287_at	0	0	-4515.14	0	0	0	0
260292_at	0	0	98.675	0	0	0	0
260257_at	0	0	114.638	0	0	0	0
260260_at	0	0	107.675	0	-38.625	0	0
260262_at	0	0	59.725	0	0	0	0
260221_at	0	0	-807.525	0	0	0	0
260222_at	0	0	175.062	0	0	0	0
260229_at	0	0	-74.975	0	0	0	0
260237_at	0	0	149.9	0	0	0	0
260207_at	0	0	239.6	0	0	0	0
260180_at	0	0	-526.938	0	0	0	0
260190_at	0	0	191.1	0	0	0	0
260191_at	0	0	-339.025	0	0	0	0
260194_at	-47.0375	39.35	-87.2	0	0	-59.875	0
260146_at	0	0	27.075	0	0	0	0
260154_at	0	0	-3000.18	0	0	0	0
260162_at	0	0	-192.637	0	0	0	0
260164_at	0	0	138.3	0	0	0	0
260165_at	0	0	2306.43	0	0	0	0
260167_at	0	0	-184.1	0	0	0	0
260172_s_at	0	0	103.162	0	0	0	0
260125_at	0	0	144.938	0	0	0	0
260089_at	0	0	219.825	0	0	0	0
260095_at	0	0	609.725	0	0	0	0
260102_at	0	0	81.0625	0	0	0	0
260055_at	0	0	-291.988	0	0	0	0
260058_at	0	0	123.287	0	0	0	0
260070_at	0	0	-117.062	0	0	0	0
260072_at	0	0	252.25	0	0	0	0
260073_at	0	0	-91.05	0	0	0	0
260076_at	0	0	71.25	0	0	0	0
260044_at	0	0	498.15	0	0	0	0
260026_at	0	0	-1149.49	0	0	0	0
260028_at	0	0	114.25	0	0	0	0
260033_at	0	0	69.0125	0	0	0	0
260036_at	0	0	180.062	0	0	0	0
260037_at	0	0	-2308.93	0	0	0	0
259990_s_at	0	0	319.538	0	0	0	0
259994_at	-19.1	12.3375	-47	0	35.725	0	0
259996_at	0	0	-118.888	0	0	0	0
260007_at	0	0	462.938	0	0	0	0
260010_at	0	0	-333.438	0	0	0	0
259977_at	0	0	-1138.46	0	0	0	0
259981_at	0	0	502.95	0	0	0	0
259982_at	0	0	-960.438	0	0	0	0
259983_at	0	2914.3	-5188.35	0	0	-2945.15	0
259984_at	0	0	-1024.71	0	0	0	0
259985_at	0	0	37.6458	0	0	0	-32.1333
259926_at	-29.075	0	43.65	0	40.625	0	0
259928_at	0	0	78.8	0	0	0	0
259932_at	0	0	-2280.22	0	0	0	0
259936_at	0	0	185.012	0	0	0	0
259942_at	0	0	159.85	0	0	0	0
259945_at	0	0	44.7875	0	0	0	0
259896_at	0	0	663.337	0	0	0	0
259909_at	0	0	-546.362	0	0	0	0
259892_at	0	0	5237.79	0	0	0	0
259864_at	33.275	0	-53.45	0	0	0	0
259865_at	0	0	-892.837	0	0	0	0
259876_at	0	0	-73.2	0	0	0	0
259880_at	0	0	408.4	0	0	0	0
259883_at	0	0	180.925	0	0	0	0
259834_at	0	0	-192.275	0	0	0	0
259838_at	0	0	2299.12	0	-482.075	0	0
259839_at	0	0	-1487.01	0	0	0	0
259840_at	0	0	8885.58	0	0	0	0
259842_at	0	0	509.538	0	0	0	0
259803_at	0	0	-5969.26	0	0	0	0
259769_at	0	0	-1084.22	0	0	0	0
259771_at	0	0	480.913	0	0	0	0
259775_at	0	0	140.588	0	0	0	0
259789_at	0	0	-2509.39	0	0	0	0
259791_at	0	0	164.6	0	0	0	0
259765_at	0	0	1251.78	0	0	-340.075	0
259736_at	0	0	916.1	0	0	0	0
259751_at	0	0	-2863.88	0	0	0	0
259753_at	0	0	75.2625	0	0	0	0
259755_at	0	0	58.3125	0	0	0	0
259757_at	0	0	257.5	0	0	0	0
259710_at	0	0	111.362	0	0	0	0
259718_at	0	0	-88.4875	0	0	0	0
259727_at	0	0	5748.73	0	0	0	0
259677_at	0	0	99.125	0	0	78.325	-88.85
259694_at	0	0	-107.7	0	0	0	0
259645_at	0	0	-371.75	0	0	0	0
259655_at	0	0	408.775	0	0	0	0
259660_at	0	0	685.975	0	0	0	0
259668_at	0	0	0	0	0	16.6833	-13.3
259669_at	0	0	95.425	0	0	0	0
259671_at	0	0	109.75	0	0	0	0
259640_at	0	0	9264.73	0	0	0	0
259609_at	0	0	806.875	0	0	0	0
259625_at	0	0	3691.97	0	0	0	0
259633_at	0	0	227.796	0	0	0	62.6167
259603_at	0	0	368.45	0	0	0	0
259583_at	0	0	-109.412	0	0	0	0
259591_at	0	0	202.238	0	0	0	0
259594_at	0	0	502.75	0	0	0	0
259598_at	0	0	-274.55	0	0	0	0
259599_at	0	0	136.912	0	0	0	0
259577_at	0	0	258.962	0	0	0	0
259560_at	0	0	470.863	0	0	0	0
259561_at	0	0	1101.64	0	0	0	0
259541_at	0	0	-618.4	0	0	0	0
259517_at	0	0	-396.725	0	0	0	0
259518_at	0	0	379.375	0	0	0	0
259512_at	0	0	-238.262	0	0	0	0
259484_at	0	0	-116.037	0	0	0	0
259486_at	0	0	112.838	0	0	0	0
259490_at	0	0	-141.35	0	0	0	0
259491_at	0	0	4714.1	0	0	0	0
259498_at	0	0	-330.188	0	0	0	0
259500_at	0	0	-1109.55	0	0	0	0
259501_at	0	0	-474.075	0	0	0	0
259502_at	0	0	-1756.44	0	0	0	0
259460_at	0	0	386.488	0	-106.825	0	0
259420_at	0	0	88.1375	0	0	0	0
259431_at	0	0	-4026.43	0	0	0	0
259434_at	0	0	-1386.31	0	0	0	0
259440_at	0	0	-721.462	0	0	0	0
259445_at	0	0	-157.025	0	0	0	0
259417_at	0	0	-1053.42	0	0	0	0
259392_at	0	0	56.7375	0	0	0	0
259395_at	0	0	-857.888	0	0	0	0
259412_at	0	0	-152.875	0	0	0	0
259363_at	0	0	349.725	0	0	0	0
259384_at	0	0	114.425	0	0	0	0
259340_at	0	0	-689.987	0	0	0	0
259343_s_at	0	0	1136.14	0	0	0	0
259356_at	0	0	-61.725	0	0	0	0
259298_at	0	0	43.05	0	0	0	0
259307_at	0	0	150.037	0	0	0	0
259308_at	0	0	103.3	0	0	0	0
259319_at	0	0	-275.962	0	0	0	0
259275_at	0	0	156.85	0	0	0	0
259277_at	0	0	83.75	0	0	0	0
259279_at	0	0	2120.24	0	0	0	0
259280_at	0	0	-210.7	0	0	0	0
259292_at	0	0	-326.712	0	0	0	0
259234_at	0	0	-93.75	0	0	0	0
259237_at	0	0	2815.79	0	0	0	0
259238_at	0	0	-182.4	0	183.825	0	0
259243_at	0	0	-200.6	0	0	0	0
259248_at	0	0	83.9375	0	0	0	0
259253_at	0	0	154.312	0	0	0	0
259254_at	0	0	75.025	0	0	0	0
259258_at	0	0	156.775	0	0	0	0
259226_at	0	0	-187.562	0	0	0	0
259230_at	0	0	-155.963	0	0	0	0
259202_at	-19.225	21.175	-93.925	0	0	0	0
259205_at	0	0	-70.3	0	0	0	0
259207_at	0	0	140.55	0	0	0	0
259219_at	0	0	85.025	0	-25.125	0	0
259175_at	0	0	-248.988	0	0	0	0
259179_at	0	0	168.075	0	0	0	0
259184_at	0	0	-1511.5	0	0	0	0
259185_at	0	0	99.8125	0	0	0	0
259186_at	0	0	-120	0	0	0	0
259193_at	0	0	861.237	0	0	0	0
259194_at	0	0	-324	0	0	0	0
259165_at	0	0	-1144.25	0	0	0	0
259138_s_at	0	0	97.5125	0	0	0	0
259143_at	0	0	-111.588	0	0	0	0
259153_at	0	0	-225.662	0	0	0	0
259119_at	0	0	-177.637	0	0	0	0
259123_at	0	0	-457.462	0	0	0	0
259131_at	0	0	560.862	0	0	0	0
259104_at	0	0	-147.775	0	0	0	0
259095_at	0	0	-145.613	0	0	0	0
259096_at	0	0	1055.74	0	0	0	0
259098_at	0	0	1841.97	0	0	0	0
259102_at	0	0	234.113	0	0	0	0
259069_at	0	0	84.55	0	0	54.175	0
259048_at	0	0	-116.55	0	0	0	0
259058_at	0	0	-1623.55	0	0	0	0
259068_at	0	0	-1165.89	0	0	0	0
259013_at	0	0	428.438	0	0	0	0
259014_at	0	0	107.3	0	0	0	0
259015_at	0	0	-1031.59	0	0	0	0
259017_at	0	0	-403.387	0	0	0	0
259038_at	0	0	399.863	0	-157.525	0	0
259009_at	0	0	756.175	0	0	0	0
258982_at	0	0	61.7875	0	0	0	0
258989_at	0	0	573.6	0	0	0	0
258992_at	0	0	-478.062	0	0	0	0
258994_at	0	0	-154.463	0	0	0	0
258999_at	0	0	-78.6875	0	0	0	0
259001_at	0	0	84.375	0	0	-44.925	0
258976_at	0	0	93.35	0	0	0	0
258977_s_at	0	0	435.225	0	0	0	0
258956_at	0	0	311.9	0	0	0	0
258958_at	0	0	211.625	0	0	0	0
258916_at	0	0	200.5	0	0	0	0
258920_at	0	0	449.275	0	0	0	0
258925_at	0	0	-382.262	0	0	0	0
258926_s_at	0	0	-117.263	0	0	0	0
258929_at	0	0	370.637	0	0	0	0
258938_at	0	0	118.688	0	0	0	0
258939_at	0	0	-719.325	0	0	0	0
258883_at	0	0	125.25	0	0	0	0
258885_at	0	0	-219.512	0	0	0	0
258900_at	0	0	987.362	0	0	0	0
258906_at	0	0	-278.2	0	0	0	0
258880_at	0	0	-140.85	0	0	0	0
258856_at	-403.05	0	-969.6	0	422.075	0	0
258862_at	0	0	576.638	0	0	0	0
258876_at	0	0	0	29.2937	0	-48.4062	0
258845_at	0	0	-1016.71	0	0	0	0
258849_at	0	0	687.413	0	0	0	0
258851_at	0	0	171.162	0	0	0	0
258822_s_at	0	0	-273.55	0	0	0	0
258829_at	0	73.0875	-288.512	0	0	0	0
258837_at	0	0	934.875	0	0	0	0
258797_at	0	0	-1428.35	0	0	0	0
258800_at	0	0	933.475	0	0	0	0
258801_at	0	0	-197.825	0	0	0	0
258804_at	0	0	277.125	0	0	0	0
258809_at	0	0	-256.3	0	0	0	0
258764_at	0	0	-238.188	0	0	0	0
258771_at	0	0	-1714.38	0	0	0	0
258774_at	0	0	-771.275	0	0	0	0
258776_at	0	0	-820.812	0	0	0	0
258783_at	0	0	-79.525	0	0	0	0
258784_at	0	0	-397.825	0	0	0	0
258788_at	0	0	-794.825	0	0	0	0
258755_at	0	0	439.562	0	47.75	0	-101.3
258736_at	-137.525	0	-655.8	0	120.35	0	0
258742_at	0	0	353.925	0	0	0	0
258719_at	0	0	170.65	0	0	0	0
258723_at	0	0	-64.45	0	0	0	0
258696_at	0	0	86.55	0	0	0	0
258706_at	0	0	-141.838	0	0	0	0
258708_at	0	0	83.525	0	0	0	0
258714_at	0	0	-169.188	0	0	0	0
258663_at	0	0	-74.3875	0	0	0	0
258671_at	12.8625	0	0	0	-13.925	0	27.7
258674_at	0	0	1306.71	0	0	0	0
258677_at	0	0	-135.113	0	0	0	0
258679_at	0	0	222.8	0	0	0	0
258684_at	0	0	68.4125	0	0	0	0
258641_at	0	0	-676.538	0	0	0	0
258647_at	0	0	-130.175	0	0	0	0
258649_at	0	0	-1708.06	0	0	0	0
258655_at	0	0	162.675	0	0	0	0
258658_at	0	0	910.737	0	0	0	0
258602_at	0	0	-278.387	0	0	0	0
258607_at	0	0	2203.34	0	0	0	0
258608_at	0	0	-66.8	0	0	0	0
258613_at	0	0	199.162	0	0	0	0
258621_at	0	0	126.825	0	0	0	0
258622_at	0	0	305.688	0	0	0	0
258593_at	0	0	171.387	0	0	0	0
258595_at	-28.025	-43.475	0	33.475	33.45	37.75	-48.3
258573_at	0	0	115.312	0	0	0	0
258585_at	0	0	136.825	0	0	0	0
258588_s_at	0	0	1752.25	0	0	0	0
258565_at	0	0	-511.525	0	0	0	0
258537_at	0	0	411.025	0	0	0	0
258521_at	0	0	194.312	0	0	0	0
258525_at	0	0	-70.2875	0	0	0	0
258527_at	0	0	-981.3	0	0	0	0
258533_at	0	0	-111.463	0	0	0	0
258534_at	0	0	324.875	0	0	0	0
258501_at	0	0	-372.325	0	0	0	0
258475_at	0	0	88.225	0	0	0	0
258483_at	0	0	920.075	0	0	0	0
258484_at	0	0	158.15	0	0	0	0
258487_at	0	0	-258.038	0	0	0	0
258488_at	0	0	-181.738	0	0	0	0
258495_at	0	0	159.825	0	0	0	0
258499_at	0	0	-580.163	0	0	0	0
258500_at	0	0	-8231	0	0	0	0
258466_at	0	0	165.363	0	0	0	0
258470_at	0	0	494.363	0	0	0	0
258472_at	0	0	-525.875	0	0	0	0
258455_at	0	0	-1146.56	0	0	0	0
258463_at	0	0	-395.325	0	0	0	0
258415_at	0	0	2235.11	0	0	0	0
258426_at	0	0	-35.9	0	0	0	0
258432_at	0	0	-432.188	0	0	0	0
258434_at	0	0	-9050.83	0	0	0	0
258435_at	0	0	-138.75	0	0	0	0
258410_at	0	0	165.912	0	0	0	0
258383_at	0	0	-220.05	0	0	0	0
258395_at	0	0	-269.325	0	0	0	0
258398_at	0	0	3206.51	0	0	0	0
258402_at	0	0	-12923.9	0	0	0	0
258350_at	0	0	-122.675	0	0	0	0
258365_s_at	0	0	253.975	0	0	0	0
258366_at	0	0	-343.363	0	0	0	0
258369_at	0	0	412.725	0	0	0	0
258371_at	0	0	53.9625	0	0	0	0
258345_at	0	0	189	0	0	0	0
258324_at	0	0	106.112	0	0	0	0
258333_at	0	0	649.25	0	0	0	0
258284_at	0	0	714.85	0	0	0	0
258295_at	0	0	940.25	0	0	0	0
258298_at	0	0	101.138	0	0	0	0
258299_at	0	0	182.838	0	0	0	0
258256_at	0	0	-458.163	0	0	0	0
258262_at	0	0	-169.137	0	0	0	0
258263_at	0	0	-220.387	0	0	0	0
258264_at	0	0	187.075	0	0	0	0
258275_at	0	0	-144.475	0	0	0	0
258276_at	0	0	250.637	0	0	0	0
258249_s_at	0	0	-285.6	0	0	0	0
258223_at	0	0	2183.19	0	0	0	0
258225_at	0	0	-2724.16	0	0	0	0
258227_at	-62.175	0	-187.225	0	65.1	0	0
258244_at	0	0	-638.962	0	0	0	0
258196_at	0	0	-144.387	0	0	0	0
258207_at	0	0	-710.962	0	0	0	0
258208_at	0	0	228.625	0	0	0	0
258210_at	0	0	-1876.42	0	0	0	0
258218_at	0	0	96.1	0	-41.8	0	0
258186_s_at	0	0	-449.288	0	0	0	0
258187_at	0	0	-84.875	0	0	0	0
258188_at	0	0	-801.4	0	0	0	0
258189_at	0	0	-204.137	0	0	0	0
258161_at	0	0	790.65	0	-185.025	-193.775	0
258162_at	0	0	-816.763	0	0	0	0
258185_at	0	0	115.188	0	0	0	0
258128_at	0	0	325.762	0	0	0	0
258146_at	0	0	-270.488	0	0	0	0
258150_at	0	0	47.8125	0	0	0	0
258151_at	0	0	2568.24	0	0	0	0
258152_at	0	0	-330.35	0	0	0	0
258156_at	0	0	-440.15	0	0	0	0
258114_at	0	0	-480.45	0	0	0	0
258090_at	0	0	-620.2	0	0	0	0
258071_s_at	0	0	935.7	0	-272.225	0	0
258075_at	0	0	-82.7875	0	0	0	0
258076_at	0	0	2232.53	0	0	0	0
258087_at	0	0	1814.49	0	265.975	0	0
258061_at	-46.2875	0	-698.15	-94.725	0	0	120.4
258062_at	-78.9	0	-194.275	0	113.375	0	0
258039_at	0	0	447.962	0	0	0	0
258040_at	0	0	132.45	0	0	0	0
258048_at	0	0	121.737	0	0	0	0
258054_at	0	0	-7972.73	0	0	0	0
258055_at	0	0	614.138	0	0	0	0
258059_at	0	0	-208.925	0	0	0	0
258000_at	0	0	948.888	0	0	0	0
258002_at	0	0	126.45	0	0	0	0
258005_at	0	0	-146.6	0	0	0	0
258006_at	0	0	193.287	0	0	0	0
258007_at	0	0	-508.25	0	0	0	0
258020_at	0	0	216.325	0	0	0	0
258025_at	0	0	122.45	0	0	0	0
258026_at	0	0	-140.963	0	0	0	0
257974_at	0	0	-911.862	0	0	0	0
257981_at	0	0	-2385.51	0	0	0	0
257983_at	0	0	148.45	0	0	0	0
257990_at	0	0	-512.237	0	0	0	0
257996_at	0	0	-134.363	0	0	0	0
257964_at	0	0	-289.8	0	0	0	0
257966_at	0	0	402.125	0	0	0	0
257967_at	0	0	-450.962	0	0	0	0
257937_at	0	0	203.037	0	0	-45.175	0
257938_at	0	0	-1536.72	0	0	0	0
257939_at	0	0	-323.875	0	0	0	0
257940_at	0	0	-149.162	0	0	0	0
257954_at	0	0	187.8	0	0	0	0
257906_at	0	0	465.775	0	0	0	0
257907_at	0	0	261.725	0	0	0	0
257909_at	0	0	143.3	0	0	0	0
257911_at	0	0	349.887	0	0	0	0
257922_at	0	0	-111.75	0	0	0	0
257932_at	0	0	101.325	0	0	0	0
257887_at	0	0	-170.4	0	0	0	0
257890_s_at	0	0	76.5875	0	0	0	0
257891_at	0	0	161.55	0	0	0	0
257892_at	0	0	-1554.25	0	0	0	0
257893_at	0	0	-442.7	0	0	0	0
257894_at	0	0	-848.975	0	0	0	0
257895_at	0	0	-398.95	0	0	0	0
257903_at	0	0	139.575	0	0	0	0
257844_at	0	0	138.5	0	0	0	0
257856_at	0	0	324.038	0	0	0	0
257858_at	0	0	-181.85	0	0	0	0
257860_at	-235.35	0	-790.25	0	223.625	0	0
257866_at	0	0	-257.675	0	0	0	0
257867_at	0	0	173	0	0	0	0
257816_at	0	0	484.2	0	0	0	0
257820_at	0	0	237.225	0	0	0	0
257827_at	0	0	126.463	0	0	0	0
257831_at	0	0	442.125	0	0	0	0
257832_at	0	0	-8161.61	0	0	0	0
257808_at	0	0	-149.988	0	0	0	0
257789_at	0	0	-1063.04	0	0	0	0
257790_at	0	0	-927.112	0	0	0	0
257792_at	0	0	195.075	0	0	0	0
257797_at	0	0	89.55	0	0	0	0
257800_at	0	0	-346.7	0	0	0	0
257749_at	0	1543.12	-5371	0	0	-1660.85	0
257755_at	0	0	107.638	0	0	0	0
257756_at	0	0	475.587	0	0	0	0
257766_at	0	0	-1461.78	0	0	0	0
257769_at	0	0	-2723.11	0	0	0	0
257772_at	0	0	-310.3	0	0	0	0
257773_at	0	0	151.363	0	0	0	0
257744_at	0	0	118.688	0	0	0	0
257745_at	0	0	-2460.85	0	0	0	0
257717_at	0	0	133.45	0	0	0	0
257729_at	0	0	-46.975	0	0	0	0
257730_at	0	0	234.625	0	0	0	0
257733_at	0	0	-53.925	0	0	0	0
257713_at	90.35	0	254.675	0	0	0	0
257699_at	0	0	2565.46	0	0	0	0
257701_at	0	0	-174.338	0	0	0	0
257706_at	0	0	102.1	0	0	0	0
257654_at	0	0	-751.337	0	0	0	0
257660_at	0	0	-125.975	0	0	0	0
257676_at	0	0	125.412	0	0	0	0
257680_at	0	0	85.55	0	0	0	0
257621_at	0	0	-112.85	0	0	0	0
257628_at	0	0	349.5	0	0	0	0
257641_s_at	0	0	4395.46	0	0	0	0
257647_at	0	0	141.625	0	0	0	0
257649_at	0	0	-209.675	0	0	0	0
257650_at	0	0	-106.75	0	0	0	0
257651_at	0	0	-349.475	0	0	0	0
257594_at	0	0	-164.613	0	0	0	0
257596_at	0	0	89.6	0	0	0	0
257608_at	0	0	155.15	0	0	0	0
257615_at	-952.25	0	-4480.25	0	928.15	0	0
257311_at	0	0	478.738	0	0	0	0
257313_at	0	2127.9	-8944.58	0	0	0	0
257315_at	0	0	-2812.7	0	0	0	0
257300_at	0	0	83.05	0	0	0	0
257272_at	0	0	76.1375	0	0	0	0
257280_at	0	0	-136.613	0	0	0	0
257288_at	0	0	-134.412	0	0	0	0
257293_at	0	0	-716.95	0	0	0	0
257238_at	0	0	65.3125	0	0	0	0
257240_at	0	0	-109.75	0	0	0	0
257250_at	0	0	-210.613	0	0	0	0
257251_at	0	0	660.475	0	0	0	0
257254_at	0	0	115.925	0	0	0	0
257267_at	0	0	116.8	0	0	0	0
257235_at	0	0	-144.675	0	0	0	0
257236_at	0	0	312.688	0	0	-111.825	0
257212_at	0	0	99	0	0	0	0
257213_at	0	0	53.5125	0	47.95	0	0
257215_at	0	0	-176.488	0	0	0	0
257216_at	0	0	-2847.31	0	0	0	0
257219_at	0	0	242.25	0	0	0	0
257225_s_at	0	0	3471.71	0	0	0	0
257227_at	0	0	245.1	0	0	0	0
257180_at	0	0	82.75	0	0	0	0
257190_at	0	0	1699.72	0	0	0	0
257199_at	0	0	-94.2625	0	0	0	0
257204_at	0	0	123.312	0	0	0	0
257172_at	0	0	205.9	0	0	0	0
257173_at	0	0	2266.53	0	848.575	0	0
257148_at	0	0	217.775	0	0	0	0
257150_at	0	0	256.387	0	0	0	0
257168_at	0	0	522.513	0	0	0	0
257126_at	0	0	-202.125	0	0	0	0
257129_at	0	0	87.7625	0	0	0	0
257132_at	0	0	229.312	0	0	0	0
257083_s_at	0	0	222.275	0	-83.45	0	0
257085_at	0	0	-85.3625	0	0	0	0
257104_at	0	0	306.425	0	0	0	0
257060_at	0	0	-329.6	0	0	0	0
257066_at	0	0	178.037	0	0	0	0
257072_at	0	0	257.613	0	0	0	0
257021_at	0	0	2100.11	0	0	0	0
257022_at	0	0	-193.575	0	0	0	0
257033_at	0	0	504.025	0	0	0	0
257004_s_at	0	0	135.475	0	-73.675	0	0
257008_at	0	0	6355.52	0	0	0	0
257010_at	0	0	-125.838	0	0	0	0
256982_at	0	0	-901.85	0	0	0	0
256983_at	0	0	609.55	0	0	0	0
256984_at	0	0	161.4	0	-62.5	0	0
256956_at	0	0	720.513	0	0	0	0
256958_at	0	0	-74.65	0	0	0	0
256962_at	0	0	88.4625	0	0	0	0
256965_at	0	0	-1629.39	0	0	0	0
256979_at	0	0	7156.81	0	0	0	0
256920_at	0	0	-86.75	0	0	0	0
256894_at	0	0	-574.875	0	0	0	0
256861_at	0	0	-642.388	0	0	0	0
256862_at	0	0	170.85	0	0	75.025	0
256863_at	0	0	-118.825	0	0	0	0
256865_at	0	0	1339.12	0	0	0	0
256869_at	0	0	47.0625	0	0	0	0
256880_at	0	0	668.75	0	0	0	0
256855_at	0	0	1319.12	0	0	0	0
256856_at	0	0	298.163	0	0	0	0
256829_at	0	0	104.175	0	0	0	0
256833_at	0	0	0	0	0	23.025	0
256836_at	0	0	-1569.51	0	0	0	0
256820_at	0	0	-120.612	0	0	0	0
256825_at	0	0	2716.91	0	0	0	0
256796_at	0	0	1260.47	0	0	0	0
256766_at	0	0	13666.2	0	0	0	0
256771_at	0	0	-278.113	0	0	0	0
256772_at	0	0	-8871.91	0	0	0	0
256786_at	0	0	-144.725	0	0	0	0
256790_at	0	0	-323.525	0	0	0	0
256743_at	0	0	-88.3625	0	0	0	0
256744_at	0	0	166.95	0	0	0	0
256746_at	0	0	845.487	0	0	0	0
256727_at	-174.6	0	-631.225	301.55	202.125	0	-311.4
256673_at	0	0	71.7125	0	0	0	0
256676_at	0	0	959.875	0	0	0	0
256678_at	0	0	647.5	0	0	0	0
256697_at	0	0	-113.4	0	0	0	0
256648_at	0	0	-307.363	0	0	0	0
256655_at	0	0	280.475	0	0	0	0
256617_at	0	0	13586.5	0	7568.6	3265.55	0
256624_at	0	0	-147.012	0	0	0	0
256626_at	0	0	80.475	0	0	0	0
256590_at	0	0	-238.887	0	0	0	0
256598_at	0	0	-410.575	0	0	0	0
256547_at	0	0	266.9	0	0	0	0
256548_at	0	26.5375	-135.537	0	0	0	0
256543_at	0	0	170.825	0	0	0	0
256523_at	0	0	90.55	0	0	0	0
256513_at	0	0	-95.7	0	0	0	0
256497_at	0	0	11121.2	0	0	0	0
256502_at	0	0	-799.212	0	0	0	0
256454_at	0	0	525.062	0	0	0	0
256456_at	0	0	-351.387	0	0	0	0
256468_at	0	-47.0375	476.238	0	0	0	0
256480_at	0	0	57.775	0	0	0	0
256427_at	0	0	283.85	0	0	0	0
256433_at	0	0	-2310.97	0	0	0	0
256439_at	0	-112.225	759	0	0	0	0
256440_at	0	0	219.688	0	0	0	0
256441_at	0	0	283.225	0	0	0	0
256414_at	0	0	-378.975	0	0	0	0
256417_s_at	0	0	1307.81	0	0	0	0
256403_at	0	0	-412.075	0	0	0	0
256380_at	0	0	-321.238	0	0	0	0
256383_at	0	0	282.8	0	0	0	0
256324_at	0	0	-237.775	0	0	0	0
256326_at	0	0	-428.425	0	0	0	0
256328_at	0	0	-541.05	0	0	0	0
256332_at	0	0	-80.775	0	0	0	0
256337_at	0	0	-4876.01	0	0	0	0
256342_at	0	0	658.862	0	0	0	0
256322_at	0	0	193.975	0	0	0	0
256300_at	0	0	-1215.66	0	0	0	0
256304_at	0	0	108.225	0	0	0	0
256291_at	0	0	81.025	0	0	0	0
256267_at	0	0	488.975	0	0	0	0
256231_at	0	0	-1675.26	0	0	0	0
256240_at	0	0	-95.6625	0	0	0	0
256246_at	0	0	57.7375	0	0	-40.275	64.3
256215_at	0	0	1288.85	0	0	0	0
256216_at	0	0	1020.4	0	0	0	0
256224_at	0	0	1619.85	0	0	0	0
256225_at	0	0	-4879.9	0	0	0	0
256228_at	0	0	738.45	0	0	0	0
256168_at	0	0	577.538	0	-175	0	0
256187_at	0	0	-165.912	0	0	0	0
256193_at	0	0	-372.1	0	0	0	0
256143_at	0	0	566.938	0	0	0	0
256144_at	0	0	410.762	0	0	0	0
256149_at	0	0	-197.525	0	0	0	0
256151_at	0	0	66.5125	0	0	0	0
256133_at	0	0	-103.088	0	0	0	0
256134_at	0	0	358.438	0	0	0	0
256115_at	0	0	1373.58	0	0	0	0
256130_at	0	0	199.175	0	0	0	0
256076_at	0	0	346.712	0	0	0	0
256085_at	0	0	-93.925	0	0	0	0
256089_at	0	0	74.675	0	0	0	0
256096_at	0	0	74.1625	0	-34.65	0	0
256098_at	0	0	-192.238	0	0	0	0
256041_at	0	0	-274.512	0	0	0	0
256049_at	0	0	140.113	0	0	0	0
256060_at	0	0	750.263	0	-191.4	0	0
256061_at	0	0	-2695.93	0	0	0	0
256067_at	0	0	-183	0	0	0	0
256015_at	0	0	1562.54	0	0	0	0
256029_at	0	0	320.475	0	0	0	0
256007_at	0	0	27.8875	0	0	0	0
255979_at	0	0	-167.425	0	0	0	0
255982_at	0	0	593.337	0	0	0	0
255994_at	0	0	-466.025	0	0	0	0
255957_at	0	0	210.175	0	0	-118.875	0
255966_at	0	0	777.812	0	0	0	0
255926_at	0	0	-726.8	0	0	0	0
255928_at	0	0	-357.738	0	0	0	0
255936_at	0	0	-134.075	0	0	0	0
255886_at	0	0	7128.18	0	0	0	0
255913_at	0	0	162.137	0	0	0	0
255881_at	0	0	-85.2875	0	0	0	0
255852_at	0	0	2383.14	0	0	0	0
255857_at	0	0	243.9	0	0	0	0
255871_at	0	0	-319.262	0	0	0	0
255872_at	0	0	-117.85	0	0	0	0
255874_at	24.6375	0	77.2125	0	0	0	0
255877_at	0	0	80.05	0	0	0	0
255819_s_at	0	0	274.325	0	0	0	0
255825_at	0	0	153.287	0	0	0	0
255826_at	0	0	636.413	0	0	0	0
255827_at	0	0	231.075	0	0	0	0
255830_at	0	0	-663.725	0	0	0	0
255842_at	0	0	364.375	0	0	0	0
255850_at	0	0	1583.95	0	0	0	0
255818_at	0	0	80.5125	0	0	0	0
255788_at	0	0	-309.312	0	0	0	0
255791_at	0	0	252.787	0	0	0	0
255793_at	0	0	93.6625	0	0	0	0
255798_at	0	0	298.087	0	0	0	0
255809_at	0	0	1078.08	0	0	0	0
255783_at	0	0	-163.162	0	0	0	0
255764_at	0	0	232.262	0	0	0	0
255767_at	0	0	193.025	0	0	0	0
255773_at	0	0	326.837	0	0	0	0
255774_at	0	0	-278.975	0	0	0	0
255733_at	0	0	-899.8	0	0	0	0
255742_at	0	0	-1781.71	0	0	0	0
255749_at	0	0	161.037	0	0	0	0
255718_at	0	0	239.325	0	0	0	0
255719_at	0	0	1099.61	0	0	-158.075	0
255720_at	0	0	2498.9	0	0	0	0
255723_at	0	0	-930.375	0	0	0	0
255717_at	0	0	0	0	0	16.9833	0
255691_at	0	0	474.95	0	0	0	0
255692_at	0	0	95.3625	0	0	0	0
255671_at	0	0	-601.75	0	0	0	0
255674_at	0	0	1187.97	0	0	0	0
255676_at	0	0	185.938	0	0	0	0
255682_at	0	0	-200.775	0	0	0	0
255635_at	0	0	-284.212	0	0	0	0
255637_at	0	0	-118.15	0	0	0	0
255638_at	0	0	89.375	0	0	0	0
255645_at	0	0	452.962	0	0	0	0
255657_at	0	0	579.888	0	0	0	0
255629_at	0	0	672.9	0	0	0	0
255607_at	0	0	118.562	0	0	0	0
255617_at	0	0	-746.538	0	0	0	0
255619_s_at	0	0	92.825	0	0	0	0
255624_at	0	0	176.162	0	0	0	0
255625_at	0	0	-190.588	0	0	0	0
255568_at	0	0	-361.15	0	0	0	0
255570_at	0	0	-398.837	0	0	0	0
255595_at	0	0	45.4708	0	0	0	49.9667
255537_at	0	0	539.712	0	0	0	0
255552_at	0	0	-1202.24	0	0	0	0
255554_at	0	0	106.025	0	0	0	0
255559_at	0	0	109.713	0	0	0	0
255504_at	0	0	81.0375	0	0	0	0
255511_at	0	0	-76	0	0	0	0
255502_at	0	0	122.925	0	0	0	0
255503_at	21.225	0	130.575	0	0	0	-57.4
255474_at	0	0	-555.6	0	0	0	0
255475_at	0	0	-194.05	0	0	0	0
255478_at	0	0	-450.387	0	0	0	0
255479_at	0	0	-1683.12	0	0	0	0
255483_at	0	0	482.062	0	0	0	0
255492_at	0	0	82.7	0	0	0	0
255440_at	0	0	1529.92	0	0	-327.25	0
255441_at	0	0	-196.113	0	0	0	0
255447_at	0	0	383.312	0	0	0	0
255456_at	0	0	590.638	0	0	0	0
255457_at	0	0	4001.47	0	0	0	0
255465_at	0	0	151.1	0	0	0	0
255469_at	0	0	-872.337	0	0	0	0
255437_at	0	0	136.637	0	0	0	0
255438_at	0	0	106.362	0	0	0	0
255412_at	0	0	119.838	0	0	0	0
255435_at	0	0	2753.29	0	0	0	0
255436_at	0	0	191.537	0	0	0	0
255381_at	0	0	-1668.95	0	0	0	0
255369_at	-22.525	-21.125	-17.125	27.7	17.95	16.6	0
255325_at	0	0	352.15	0	0	0	0
255328_at	0	0	212.05	0	0	0	0
255331_at	0	0	1461.04	0	-313.075	0	0
255332_at	0	0	709.075	0	0	0	0
255344_s_at	0	0	95.3625	0	-47.175	0	0
255283_at	0	-147.05	-433.35	0	0	156.325	0
255284_at	0	0	326.625	0	0	0	0
255285_at	0	0	-127.188	0	0	0	0
255290_at	0	0	5002.06	0	0	0	0
255302_at	0	0	163.488	0	-62.875	0	0
255255_at	0	0	-1845.91	0	0	0	0
255258_at	0	0	-188.463	0	0	0	0
255220_at	0	0	-3225.12	0	0	0	0
255221_at	0	0	-2641.8	0	0	0	0
255240_at	0	0	122	0	0	0	0
255129_at	53.1125	0	-99.2875	0	0	0	0
255130_at	0	0	84.35	0	0	0	0
255104_at	0	0	464.087	0	0	0	0
255068_at	0	0	-441.887	0	0	0	0
255076_at	0	0	0	0	27.325	0	-28.3
255078_at	0	0	2195.38	0	0	0	0
255082_at	0	40.475	-54.175	0	0	-28.275	0
255088_at	0	0	134.838	0	-38.375	0	0
255035_at	0	0	70.3625	0	0	0	0
255039_at	0	0	99.25	0	0	0	0
255041_at	0	0	150.6	0	0	0	0
255046_at	0	0	2440.91	0	0	0	0
255052_at	0	0	177.512	0	0	0	0
255025_at	0	0	79.05	0	0	0	0
254999_at	0	0	-652.312	0	0	0	0
255012_at	0	0	-239.925	0	0	0	0
255020_at	0	0	146.287	0	0	0	0
254938_at	0	0	235.35	0	0	0	0
254953_at	0	0	-214.75	0	0	0	0
254954_at	0	0	-139.762	0	0	0	0
254958_at	0	0	810.038	0	0	0	0
254911_at	0	0	90.7375	0	0	0	0
254918_at	0	-78.05	-377.75	0	0	135.125	0
254919_at	0	0	-666.962	0	0	0	0
254890_at	0	0	2746.18	0	0	0	0
254895_at	0	-19.425	-19	0	0	24.55	0
254851_at	0	-26.75	-19.8125	0	17.525	45.425	0
254853_at	0	0	-47.55	0	0	0	0
254859_at	0	0	302.238	0	0	0	0
254861_at	0	0	-349.363	0	0	0	0
254862_at	0	0	363.25	0	0	0	0
254834_at	0	0	-89.05	0	0	0	0
254835_s_at	0	0	1083.14	0	-383.275	0	0
254818_at	0	0	-1282.12	0	0	0	0
254822_at	0	0	-202.838	0	0	0	0
254783_at	0	0	135.037	0	0	0	0
254787_at	0	0	-148.85	0	0	0	0
254789_at	0	0	581.95	0	0	0	0
254750_at	0	0	198.787	0	0	0	0
254755_at	0	0	176.2	0	0	0	0
254742_at	0	0	1714.86	0	0	0	0
254722_at	0	0	-817	0	0	0	0
254740_s_at	0	0	602.487	0	0	0	0
254684_at	0	0	1099.11	0	0	0	0
254687_at	0	0	1844.12	0	0	0	0
254688_at	0	0	-1812.97	0	0	0	0
254694_at	0	0	-899.712	0	0	0	0
254709_at	0	0	207.825	0	0	0	0
254711_at	0	0	96	0	-62.85	-60.55	81.45
254654_at	0	0	294.1	0	0	0	0
254659_at	0	0	293.7	0	0	0	0
254662_at	0	0	121.15	0	0	0	0
254669_at	0	0	267.45	0	0	0	0
254670_at	0	0	348.75	0	0	0	0
254645_at	0	0	87.6625	0	0	0	0
254649_at	0	0	113.175	0	0	0	0
254623_at	0	0	1379.94	0	0	0	0
254636_at	0	0	-207.325	0	0	0	0
254642_at	0	0	125.1	0	0	0	0
254616_at	0	0	-923.538	0	0	0	0
254612_at	0	0	207.9	0	0	0	0
254560_at	0	0	-247.35	0	0	0	0
254561_at	0	0	-1450.71	0	0	0	0
254563_at	0	0	1558.91	0	0	0	0
254573_at	0	0	-860.65	0	0	0	0
254577_at	0	0	89.225	0	0	0	0
254553_at	0	0	-417.238	0	0	0	0
254526_at	-26.35	0	-108.95	0	45.375	0	0
254535_at	0	0	134.037	0	0	0	0
254547_at	0	0	-1054.79	0	0	0	0
254551_at	0	0	488.425	0	0	0	0
254496_at	0	0	-195.012	0	0	0	0
254503_at	0	0	103.688	0	0	0	0
254505_at	0	0	164.162	0	0	0	0
254515_at	0	0	125.388	0	0	0	0
254492_at	0	0	-1663.2	0	0	0	0
254462_at	0	0	503.538	0	0	0	0
254477_at	-51.3	0	-302.05	0	53.275	0	0
254478_at	0	0	-160.075	0	0	0	0
254480_at	0	0	1680.42	0	0	0	0
254484_at	0	0	135.262	0	0	-64.925	0
254485_at	0	0	183.175	0	0	0	0
254431_at	0	0	92.55	0	0	0	0
254444_at	0	0	152.363	0	0	0	0
254456_at	0	0	448.775	0	0	0	0
254460_at	0	0	859.788	0	0	0	0
254398_at	0	0	4466.34	0	0	0	0
254399_at	0	0	-679.1	0	0	0	0
254416_at	0	0	230.988	0	0	0	0
254420_at	0	0	-47.275	0	0	0	0
254425_at	0	0	-554.288	0	0	0	0
254368_at	0	0	-136.55	0	0	0	0
254377_at	0	0	65.15	0	0	0	0
254378_at	0	0	-710.275	0	0	0	0
254386_at	0	0	3829.32	0	2337	0	0
254342_at	0	0	-80.625	0	0	0	0
254346_at	0	0	-314.762	0	0	0	0
254348_at	0	0	125.6	0	0	0	0
254358_at	0	0	283.525	0	0	0	0
254359_at	0	0	-158.125	0	0	0	0
254306_at	0	0	-285.587	0	0	0	0
254320_at	0	0	66.8875	0	0	0	0
254331_s_at	0	0	1397.67	0	0	0	0
254334_at	0	0	-2.5125	0	0	0	0
254279_at	0	0	-300.975	0	0	0	0
254284_at	0	0	41.8875	0	0	0	0
254298_at	0	0	3086.32	0	0	0	0
254266_at	0	0	70.0375	0	0	0	0
254256_at	0	0	401.188	0	0	0	0
254239_at	0	0	-3194.6	0	0	0	0
254210_at	0	0	-54.675	0	0	0	0
254218_at	0	0	78.925	0	0	0	0
254221_at	0	0	-1249.3	0	0	0	0
254225_at	0	0	2658.82	0	0	0	0
254235_at	0	0	0	0	1.32	1.12	3.78
254178_at	0	0	-122.938	0	0	0	0
254181_at	0	0	112.675	0	0	0	0
254197_at	0	0	-307.1	0	0	0	0
254198_at	0	0	162.225	0	0	0	0
254175_at	0	0	-76.1	0	0	0	0
254148_at	0	0	436.663	0	0	0	0
254157_at	0	0	-2595.82	0	0	0	0
254158_at	0	0	30.3625	0	0	31.625	0
254166_at	0	0	1853.71	0	0	0	0
254142_at	0	0	-95.6375	0	0	0	0
254116_at	0	0	-149.05	0	0	0	0
254117_at	0	0	398.488	0	0	0	0
254119_at	0	0	624.875	0	0	0	0
254127_at	0	0	-485.312	0	0	0	0
254134_at	0	0	197	0	0	0	0
254137_at	0	0	161.438	0	0	0	0
254083_at	0	0	892.925	0	0	0	0
254084_at	0	-24.3875	142.912	0	-49.25	0	0
254089_at	0	0	-544.475	0	0	0	0
254099_at	0	0	883.05	0	0	0	0
254102_at	0	0	1269.94	0	0	0	0
254110_at	0	0	-389.312	0	0	0	0
254057_at	0	0	-567.35	0	0	0	0
254063_at	0	0	-189.5	0	0	0	0
254066_at	0	0	425.2	0	0	-121.2	0
254073_at	0	0	-1006.95	0	0	0	0
254081_at	0	62.25	132.775	0	0	-108.8	0
254038_at	0	0	-446	0	0	0	0
253993_at	0	0	222.613	0	0	0	0
253997_at	0	0	93.975	0	0	0	0
254003_at	0	0	-43.3875	0	0	0	0
254011_at	0	0	207.688	0	0	0	0
253987_at	0	0	76.3875	0	0	0	0
253958_at	0	0	-414.663	0	0	0	0
253971_at	0	0	1627.11	0	0	0	0
253976_at	0	0	-195.125	0	0	0	0
253980_at	0	0	-267.975	0	0	0	0
253981_at	0	0	518.55	0	0	0	0
253935_at	0	0	-319.012	0	0	0	0
253946_at	0	0	59.7375	0	0	0	0
253947_at	0	0	63.7	0	0	0	0
253949_at	0	0	84	0	0	0	0
253955_at	0	0	-1147.53	0	0	0	0
253922_at	0	0	491.35	0	0	0	0
253899_at	0	0	149.963	0	0	0	0
253901_at	0	0	1278.86	0	0	0	0
253908_at	0	0	-3837.84	0	0	0	0
253912_at	0	0	35.1625	0	0	0	0
253915_at	0	0	-287.1	0	0	0	0
253918_at	0	0	-240.275	0	0	0	0
253893_at	0	0	132.738	0	0	0	0
253871_at	0	0	4468.4	0	0	0	0
253872_at	0	0	-971.925	0	0	0	0
253874_at	-1386.67	0	-6510.5	1106.7	1380.1	0	-1101.25
253875_at	0	0	1584.79	0	0	0	0
253891_at	0	0	207.25	0	0	0	0
253860_at	0	0	909.663	0	0	0	0
253836_at	0	0	109.162	0	0	0	0
253843_at	0	0	0	0	-35.9417	0	0
253857_at	0	0	-417.637	0	0	0	0
253827_at	0	24.0125	-72.6625	0	0	0	0
253829_at	0	0	-728.913	0	0	0	0
253799_at	250.675	0	0	0	-264.05	0	0
253802_at	0	0	-45.3875	0	0	0	0
253805_at	0	0	-631.712	0	0	0	0
253806_at	0	0	-239.387	0	0	0	0
253808_at	0	0	-607.962	155.075	0	0	0
253812_at	0	0	-4657	0	0	0	0
253816_at	0	0	106.312	0	0	0	0
253773_s_at	0	0	130.825	0	0	0	0
253775_at	0	0	245.412	0	0	0	0
253778_at	0	0	112.075	0	0	0	0
253790_at	0	0	972.038	0	0	0	0
253794_at	0	0	-68.8875	0	0	0	0
253762_at	0	0	-190	0	0	0	0
253765_at	0	0	347.35	0	0	0	0
253740_at	0	0	103.775	0	0	0	0
253751_at	0	0	364.675	0	0	0	0
253756_at	0	0	-182.775	0	0	0	0
253758_at	0	0	719.95	0	0	0	0
253759_at	0	0	-392.225	0	0	0	0
253705_at	0	0	157.562	0	0	0	0
253708_at	0	0	180.7	0	0	0	0
253714_at	0	0	-105.812	0	0	0	0
253715_at	0	0	461.225	0	0	0	0
253716_at	0	0	-49.6875	0	0	0	0
253722_at	0	0	-1668.45	0	0	0	0
253731_at	0	0	91.7667	0	0	0	-53.3167
253679_at	0	0	41.7	0	0	0	0
253687_at	0	0	175.05	0	-58.95	0	0
253688_at	0	0	147.412	0	0	0	0
253692_at	0	0	98.2125	0	0	0	0
253693_at	0	0	555.763	0	0	0	0
253697_at	0	0	123.15	0	0	0	0
253698_at	0	0	90.0875	0	0	0	0
253702_at	0	0	-548.675	0	0	0	0
253646_at	0	0	322.087	0	0	0	0
253647_at	0	0	-488.55	0	0	0	0
253650_at	0	0	349.038	0	0	0	0
253657_at	0	0	43.05	0	0	0	0
253668_at	0	0	256.225	0	0	0	0
253610_at	0	0	-279.525	0	0	0	0
253617_at	-34.0125	0	-123.737	0	0	0	0
253627_at	0	0	4327.85	0	0	0	0
253635_at	0	0	173.7	0	0	0	0
253638_at	40.45	0	-56.625	0	0	0	0
253639_at	0	0	-822.062	0	0	0	0
253606_at	0	0	1189.58	0	0	0	0
253588_at	0	0	-128.925	0	0	0	0
253589_at	0	0	91.5375	0	0	0	0
253600_at	0	0	311.738	0	0	0	0
253577_at	0	0	-417.7	0	0	0	0
253547_at	0	0	1840.71	0	0	0	0
[truncated: 1,280 more rows]
