# Supplementary material for: A Systems Approach Uncovers Restrictions for Signal Interactions Regulating Genome-wide Responses to Nutritional Cues in Arabidopsis
Source: PLoS Comput Biol. 2009 Mar 20;5(3):e1000326. doi: 10.1371/journal.pcbi.1000326 (PMC2652106; doi:10.1371/journal.pcbi.1000326)
Supplement: Table S4 — (0.15 MB XLS) [file pcbi.1000326.s006.xls]

## Sheet: Krouk et al S4.xls
C	N	L	O	C.N	C.L	C.O	L.N	N.O	L.O	C.N.L	L.N.O	C.N.O	C.L.O	C.N.L.O	Gene number
0	0	0	-1	0	0	0	0	0	0	0	0	0	0	0	1009
0	0	0	1	0	0	0	0	0	-1	0	0	0	0	0	676
0	0	0	1	0	0	0	0	0	1	0	0	0	0	0	502
0	0	0	0	0	0	0	0	0	1	0	0	0	0	0	485
0	0	0	1	0	0	0	0	0	0	0	0	0	0	0	337
0	0	1	-1	0	0	0	0	0	0	0	0	0	0	0	229
0	0	-1	-1	0	0	0	0	0	0	0	0	0	0	0	226
-1	0	-1	-1	0	1	1	0	0	1	0	0	0	-1	0	154
0	0	1	0	0	0	0	0	0	-1	0	0	0	0	0	153
0	0	-1	-1	0	0	0	0	0	1	0	0	0	0	0	142
0	0	1	0	0	0	0	0	0	0	0	0	0	0	0	139
1	0	1	0	0	0	-1	0	0	0	0	0	0	0	0	135
1	0	1	0	0	0	-1	0	0	-1	0	0	0	0	0	112
0	0	0	-1	0	0	0	0	0	1	0	0	0	0	0	86
0	0	-1	0	0	0	0	0	0	0	0	0	0	0	0	86
-1	0	-1	-1	0	0	1	0	0	0	0	0	0	0	0	85
0	0	-1	1	0	0	0	0	0	-1	0	0	0	0	0	84
0	0	1	-1	0	0	0	0	0	-1	0	0	0	0	0	72
0	0	0	0	0	0	0	0	0	-1	0	0	0	0	0	61
1	0	1	-1	0	0	-1	0	0	0	0	0	0	0	0	60
-1	0	-1	1	0	0	0	0	0	-1	0	0	0	0	0	55
1	0	1	0	0	-1	-1	0	0	-1	0	0	0	1	0	55
-1	0	-1	1	0	1	0	0	0	-1	0	0	0	0	0	55
-1	0	-1	0	0	1	1	0	0	0	0	0	0	-1	0	50
-1	0	-1	-1	0	0	0	0	0	0	0	0	0	0	0	49
-1	0	-1	-1	0	0	1	0	0	1	0	0	0	0	0	45
0	0	0	1	0	0	0	0	0	1	0	0	0	-1	0	45
1	0	0	-1	0	0	-1	0	0	0	0	0	0	0	0	44
-1	0	-1	-1	0	1	1	0	0	0	0	0	0	-1	0	44
0	0	1	0	0	0	0	0	0	1	0	0	0	0	0	42
1	0	0	0	0	0	-1	0	0	0	0	0	0	0	0	41
0	0	1	1	0	0	0	0	0	0	0	0	0	0	0	40
1	0	1	0	0	0	-1	0	0	1	0	0	0	0	0	36
-1	0	-1	0	0	0	1	0	0	-1	0	0	0	0	0	35
0	0	0	1	0	0	0	0	0	1	0	-1	0	0	0	35
1	0	1	-1	0	0	0	0	0	0	0	0	0	0	0	33
-1	0	0	1	0	0	0	0	0	-1	0	0	0	0	0	33
1	0	0	-1	-1	0	-1	0	0	0	0	0	1	0	0	32
-1	0	0	-1	0	0	1	0	0	0	0	0	0	0	0	30
-1	0	-1	0	0	0	0	0	0	0	0	0	0	0	0	29
-1	0	-1	0	0	0	1	0	0	0	0	0	0	0	0	28
1	0	1	0	0	-1	-1	0	0	0	0	0	0	1	0	28
0	0	-1	0	0	0	0	0	0	-1	0	0	0	0	0	27
0	0	-1	1	0	0	0	0	0	0	0	0	0	0	0	25
-1	0	-1	1	0	0	1	0	0	-1	0	0	0	0	0	24
0	0	0	0	0	0	0	0	0	1	0	0	0	-1	0	24
1	0	1	-1	0	-1	-1	0	0	0	0	0	0	1	0	24
-1	0	-1	1	0	1	1	0	0	-1	0	0	0	-1	0	23
1	0	0	-1	0	0	0	0	0	0	0	0	0	0	0	21
1	0	1	0	-1	-1	-1	0	0	-1	0	0	1	1	0	21
-1	0	0	-1	0	0	0	0	0	0	0	0	0	0	0	21
1	0	1	-1	0	0	-1	0	0	-1	0	0	0	0	0	20
1	0	0	-1	0	-1	-1	0	0	0	0	0	0	1	0	19
0	0	0	-1	0	0	0	0	0	-1	0	0	0	0	0	18
1	0	1	-1	0	-1	-1	0	0	-1	0	0	0	1	0	18
0	0	1	1	0	0	0	0	0	-1	0	0	0	0	0	17
1	0	1	0	-1	0	-1	0	0	-1	0	0	1	0	0	17
0	0	0	1	0	0	1	0	0	-1	0	0	0	-1	0	16
0	0	1	-1	1	0	0	0	0	0	0	0	-1	0	0	16
1	0	1	0	0	0	0	0	0	0	0	0	0	0	0	15
-1	0	-1	0	0	0	0	0	0	-1	0	0	0	0	0	15
-1	0	0	0	0	0	1	0	0	-1	0	0	0	0	0	15
0	0	0	1	0	0	0	0	0	1	0	-1	0	-1	0	15
0	0	0	1	0	0	0	0	1	-1	0	-1	0	0	0	15
-1	0	-1	1	0	1	1	0	0	-1	0	0	0	0	0	14
0	0	1	0	0	0	0	-1	0	-1	0	1	0	0	0	14
-1	0	-1	-1	0	1	1	0	0	0	0	0	0	0	0	14
1	0	1	0	0	0	0	0	0	1	0	0	0	0	0	13
1	0	1	0	0	0	0	0	0	-1	0	0	0	0	0	13
0	0	0	1	0	0	0	0	0	1	0	0	0	1	0	13
-1	0	-1	0	0	1	1	0	0	-1	0	0	0	0	0	13
1	0	0	0	0	0	-1	0	0	1	0	0	0	0	0	13
-1	0	-1	-1	0	1	1	0	0	1	0	0	0	0	0	12
0	0	0	1	0	0	0	0	0	1	0	0	-1	0	0	12
0	0	0	1	0	0	-1	0	0	-1	0	0	0	0	0	12
0	0	0	-1	1	0	0	0	0	0	0	0	-1	0	0	12
-1	0	-1	-1	0	1	0	0	0	0	0	0	0	0	0	12
-1	0	0	0	0	0	0	0	0	-1	0	0	0	0	0	12
-1	0	-1	-1	1	1	1	0	0	1	0	0	-1	-1	0	12
1	0	0	0	-1	0	-1	0	0	0	0	0	1	0	0	11
0	0	1	1	0	0	0	0	0	1	0	0	0	0	0	11
0	0	0	-1	0	1	0	0	0	0	0	0	0	0	0	11
0	0	1	-1	0	0	0	0	0	1	0	0	0	0	0	11
1	0	1	1	0	0	-1	0	0	-1	0	0	0	0	0	11
-1	0	-1	0	0	1	1	0	0	-1	0	0	0	-1	0	11
0	0	0	1	0	0	-1	0	0	-1	0	0	0	1	0	11
-1	0	0	-1	1	0	1	0	0	0	0	0	-1	0	0	11
-1	0	-1	-1	1	0	1	0	0	1	0	0	-1	0	0	10
1	0	1	-1	0	0	-1	0	0	1	0	0	0	0	0	10
1	0	1	0	-1	0	-1	0	0	0	0	0	1	0	0	10
-1	0	-1	1	0	1	1	0	0	0	0	0	0	-1	0	10
-1	0	-1	1	0	0	0	0	0	0	0	0	0	0	0	10
1	0	1	-1	-1	-1	-1	0	0	-1	0	0	1	1	0	10
1	0	0	-1	0	0	-1	0	0	1	0	0	0	0	0	10
-1	0	-1	-1	0	0	0	0	0	1	0	0	0	0	0	9
0	0	0	1	0	0	-1	0	0	1	0	0	0	0	0	9
0	0	0	1	0	0	0	0	-1	1	0	0	0	0	0	9
0	0	0	1	0	0	0	0	0	-1	0	0	1	0	0	8
1	0	0	-1	0	0	0	0	0	1	0	0	0	0	0	8
0	0	1	-1	0	0	0	-1	0	-1	0	1	0	0	0	8
0	0	0	1	0	0	0	0	0	1	0	-1	0	-1	1	8
-1	1	-1	-1	0	1	1	0	-1	1	0	0	0	-1	0	8
-1	0	0	1	0	0	1	0	0	-1	0	0	0	0	0	8
-1	0	-1	0	0	1	0	0	0	-1	0	0	0	0	0	8
0	0	0	1	0	0	1	0	0	0	0	0	0	-1	0	8
1	0	1	0	0	0	-1	0	0	-1	-1	0	0	0	1	8
0	0	0	0	0	0	0	0	0	1	0	-1	0	0	0	7
0	-1	0	-1	0	0	0	0	1	0	0	0	0	0	0	7
0	0	0	1	0	0	0	0	-1	-1	0	1	0	0	0	7
0	0	1	-1	0	0	0	-1	0	0	0	0	0	0	0	7
0	0	0	1	0	0	0	0	0	1	0	-1	0	0	1	7
1	0	1	1	0	0	-1	0	0	0	0	0	0	0	0	7
0	0	0	-1	1	0	0	1	0	0	0	-1	-1	0	0	7
0	0	0	1	0	0	0	0	1	0	0	-1	0	0	0	7
1	0	1	-1	-1	0	-1	0	0	0	0	0	1	0	0	7
0	0	-1	0	0	0	0	0	0	1	0	0	0	0	0	7
-1	0	0	-1	0	0	1	0	0	-1	0	0	0	0	0	7
-1	0	-1	-1	0	0	1	0	0	-1	0	0	0	0	0	7
-1	0	-1	0	0	1	1	0	0	0	0	0	0	0	0	6
0	0	0	-1	1	0	0	0	0	0	0	0	0	0	0	6
1	0	1	1	0	0	0	0	0	0	0	0	0	0	0	6
0	0	0	1	0	0	-1	0	0	0	0	0	0	0	0	6
-1	0	-1	1	0	1	0	0	0	-1	0	0	1	0	-1	6
1	0	1	-1	-1	0	-1	0	0	-1	0	0	1	0	0	6
0	0	0	-1	0	-1	0	0	0	0	0	0	0	0	0	6
0	0	1	0	0	0	0	0	0	1	0	0	0	-1	0	6
0	0	0	1	0	0	0	0	0	-1	0	0	1	0	-1	6
0	0	0	1	0	0	1	0	0	-1	0	0	0	0	0	6
0	0	0	0	0	0	0	0	0	1	0	-1	0	-1	0	6
0	0	0	1	0	0	0	0	1	-1	0	0	0	0	0	6
0	0	0	-1	0	-1	0	0	0	1	0	0	0	0	0	5
-1	0	-1	1	0	0	1	0	0	0	0	0	0	0	0	5
0	0	0	1	0	0	0	0	0	1	0	0	1	0	0	5
0	0	-1	-1	-1	0	0	0	0	0	0	0	1	0	0	5
1	0	1	0	0	0	-1	0	0	0	0	0	0	1	0	5
-1	0	-1	0	0	1	0	0	0	0	0	0	0	0	0	5
0	0	0	1	0	0	-1	0	1	-1	0	-1	0	1	0	5
0	0	1	-1	0	-1	0	0	0	-1	0	0	0	1	0	5
0	0	-1	1	0	0	0	0	0	1	0	0	0	0	0	5
1	0	1	0	0	-1	-1	0	0	1	0	0	0	1	0	5
-1	0	-1	0	0	0	0	0	0	1	0	0	0	0	0	5
1	0	1	-1	0	0	0	0	0	1	0	0	0	0	0	5
0	0	1	0	1	0	0	0	0	-1	0	0	-1	0	0	5
0	0	0	0	0	0	1	0	0	1	0	0	0	-1	0	5
1	0	1	0	0	0	-1	-1	0	-1	0	1	0	0	0	5
1	0	0	0	0	0	-1	1	0	0	0	-1	0	0	0	5
-1	0	0	1	0	0	0	0	0	1	0	0	0	0	0	4
1	0	1	-1	0	0	0	0	0	-1	0	0	0	0	0	4
1	0	0	0	0	0	0	0	0	0	0	0	0	0	0	4
0	0	0	0	0	0	-1	0	0	1	0	0	0	0	0	4
0	0	1	-1	1	0	0	0	0	-1	0	0	-1	0	0	4
0	1	0	-1	1	0	0	0	-1	0	0	0	-1	0	0	4
0	0	0	1	0	0	0	0	1	1	0	-1	0	0	0	4
0	0	0	-1	0	0	0	1	0	0	0	-1	0	0	0	4
1	0	0	-1	0	-1	0	0	0	1	0	0	0	0	0	4
0	0	1	0	0	1	0	0	0	-1	-1	0	0	-1	1	4
1	0	1	-1	-1	-1	-1	0	0	0	0	0	1	1	0	4
0	0	0	1	1	0	0	0	0	-1	0	0	-1	0	0	4
0	0	0	-1	1	0	0	0	0	1	0	0	-1	0	0	4
0	0	0	0	0	0	0	0	0	1	0	0	0	1	0	4
0	0	0	1	0	0	0	0	0	0	0	0	0	-1	0	4
0	0	0	0	0	1	0	0	0	0	0	0	0	-1	0	4
0	0	1	-1	0	0	0	0	0	0	-1	0	0	0	1	4
0	0	1	0	0	0	0	-1	0	-1	0	0	0	0	0	4
-1	0	0	0	0	0	0	0	0	1	0	0	0	0	0	4
0	0	0	1	1	0	0	0	0	-1	0	0	0	0	0	4
-1	0	-1	0	0	1	1	0	1	0	0	-1	0	-1	0	4
-1	0	1	-1	0	0	0	0	0	0	0	0	0	0	0	4
0	0	0	1	0	0	0	0	0	1	0	-1	0	1	0	4
0	0	1	-1	0	-1	0	0	0	0	0	0	0	0	0	4
-1	0	-1	0	0	1	1	0	0	1	0	0	0	-1	0	4
0	0	1	-1	1	0	0	0	0	0	0	0	0	0	0	4
0	0	1	0	1	0	0	0	0	0	0	0	-1	0	0	4
0	0	-1	-1	-1	0	0	0	0	1	0	0	1	0	0	4
0	0	0	1	0	0	0	0	0	0	0	-1	0	0	0	4
1	0	1	0	0	0	-1	-1	0	-1	0	0	0	0	0	4
1	0	1	1	0	0	-1	0	0	1	0	0	0	0	0	4
0	1	0	-1	0	0	0	0	-1	0	0	0	0	0	0	3
0	0	1	1	0	0	0	0	0	0	0	0	0	1	0	3
1	0	1	0	0	-1	-1	0	0	-1	1	0	0	1	-1	3
1	0	1	1	0	0	0	0	0	-1	0	0	0	0	0	3
0	0	1	0	0	1	0	0	0	0	0	0	0	0	0	3
0	0	0	-1	0	-1	0	0	0	0	0	0	0	1	0	3
0	0	0	1	0	0	0	0	1	0	0	-1	1	0	0	3
0	0	0	0	0	0	-1	0	0	0	0	0	0	0	0	3
1	0	0	0	0	-1	-1	0	0	1	0	0	0	0	0	3
0	0	0	1	0	0	1	0	0	0	0	0	0	0	0	3
0	0	1	0	0	1	0	0	0	0	0	0	0	-1	0	3
0	0	1	-1	0	0	0	0	0	0	1	0	0	0	0	3
0	0	0	-1	0	0	0	-1	0	0	0	1	0	0	0	3
1	0	1	1	0	0	0	0	0	1	0	0	0	0	0	3
1	0	1	0	0	-1	-1	0	0	-1	0	0	0	0	0	3
-1	0	0	-1	0	0	1	0	0	0	0	0	0	-1	0	3
0	0	0	1	0	0	0	0	0	-1	0	0	-1	0	0	3
-1	0	-1	1	1	1	1	0	0	-1	0	0	0	-1	0	3
1	0	1	0	0	0	-1	1	0	-1	0	0	0	0	0	3
0	0	0	-1	-1	0	0	0	0	0	0	0	1	0	0	3
1	0	1	0	0	0	-1	-1	0	0	0	0	0	0	0	3
0	0	0	-1	0	0	0	1	0	0	0	0	0	0	0	3
-1	0	0	1	0	1	0	0	0	-1	0	0	0	0	0	3
0	0	0	1	0	0	0	0	1	1	0	0	0	0	0	3
0	0	0	-1	0	1	0	0	0	0	-1	0	0	-1	1	3
1	0	1	-1	0	-1	0	0	0	0	0	0	0	0	0	3
1	0	1	0	-1	-1	-1	0	0	-1	0	0	0	1	0	3
1	0	1	0	0	0	0	0	0	1	0	0	-1	0	0	3
0	0	0	0	0	1	0	0	0	0	-1	0	0	-1	1	3
0	0	1	0	0	0	0	0	0	-1	1	0	0	0	0	3
0	0	-1	-1	1	0	0	0	0	0	0	0	-1	0	0	3
-1	0	0	-1	0	0	0	0	0	1	0	0	0	0	0	3
0	0	1	-1	0	-1	0	0	0	1	0	0	0	0	0	3
0	0	1	1	0	0	0	0	0	1	0	-1	0	0	0	3
0	0	0	1	0	0	0	0	0	0	0	1	0	0	0	3
0	0	0	0	0	0	0	0	1	1	0	0	0	0	0	3
0	0	0	0	0	1	0	0	0	0	-1	0	0	0	0	3
0	0	0	1	0	0	0	0	0	1	0	1	0	0	0	3
0	0	0	1	0	-1	0	0	0	1	0	0	0	0	0	3
1	0	0	1	0	0	0	0	0	-1	0	0	0	0	0	3
0	0	0	-1	1	0	0	0	0	1	0	0	0	0	0	3
0	0	0	0	0	0	0	0	0	0	0	0	0	0	1	3
0	0	0	1	0	1	0	0	0	0	0	0	0	0	0	3
0	0	1	0	0	-1	0	0	0	1	0	0	0	0	0	3
1	0	0	-1	0	-1	-1	1	0	0	0	-1	0	1	0	3
1	0	1	0	-1	0	-1	-1	0	-1	0	1	1	0	0	3
1	0	1	-1	0	-1	-1	0	0	1	0	0	0	0	0	3
1	0	1	-1	0	-1	-1	0	0	0	0	0	0	0	0	3
0	0	0	1	0	0	1	0	0	1	0	0	0	0	0	3
0	0	1	0	0	-1	0	0	0	-1	0	0	0	1	0	3
1	0	1	-1	0	0	-1	0	0	0	-1	0	0	0	1	3
1	0	0	1	0	0	0	0	0	1	0	0	0	0	0	3
-1	0	-1	-1	1	0	1	0	0	0	0	0	-1	0	0	3
0	0	0	1	0	0	0	0	-1	1	0	0	0	-1	0	3
-1	0	-1	1	0	1	0	0	0	0	0	0	0	0	0	3
1	0	1	1	0	-1	-1	0	0	0	0	0	0	1	0	3
0	1	0	-1	0	0	0	0	0	0	0	0	0	0	0	2
0	0	1	0	1	0	0	0	0	1	0	0	-1	0	0	2
0	0	0	0	1	0	0	0	0	0	0	0	-1	0	0	2
1	0	0	-1	-1	0	-1	0	0	0	0	0	0	0	0	2
0	0	-1	0	-1	0	0	0	0	-1	0	0	1	0	0	2
0	0	0	0	0	0	0	0	0	0	0	1	0	1	-1	2
0	0	0	1	0	0	-1	0	0	-1	0	0	1	0	0	2
1	0	1	0	0	-1	-1	0	0	0	0	0	0	0	0	2
0	0	0	1	0	0	-1	0	0	-1	0	0	1	1	0	2
-1	0	0	-1	0	1	0	0	0	-1	0	0	0	0	0	2
0	-1	-1	-1	0	0	0	0	1	1	0	0	0	0	0	2
1	0	1	-1	0	-1	-1	0	0	-1	1	0	0	1	-1	2
1	0	1	0	-1	0	-1	0	0	0	0	0	0	0	0	2
-1	0	1	-1	0	0	1	0	0	-1	0	0	0	0	0	2
0	0	-1	-1	0	0	0	0	0	1	0	0	0	-1	0	2
0	0	1	0	0	0	0	-1	0	0	0	1	0	0	0	2
1	0	1	0	-1	-1	-1	0	0	-1	1	0	0	1	0	2
0	0	0	0	0	0	0	0	0	0	0	1	0	0	-1	2
0	0	0	-1	0	0	0	-1	0	0	0	0	0	0	0	2
0	0	0	0	0	0	1	0	0	1	0	0	0	0	0	2
0	0	-1	1	0	0	0	0	1	-1	0	0	0	0	0	2
0	0	0	0	0	0	0	1	0	1	0	-1	0	0	0	2
0	0	1	1	0	0	0	-1	0	1	0	0	0	0	0	2
1	0	1	-1	0	-1	0	0	0	-1	0	0	0	0	0	2
1	0	1	0	0	0	-1	0	0	1	-1	0	0	0	0	2
1	0	0	1	0	0	-1	0	0	1	0	0	0	0	0	2
0	0	1	-1	0	0	0	-1	0	1	0	0	0	0	0	2
1	0	1	0	-1	-1	-1	0	0	0	0	0	1	1	0	2
1	0	1	0	0	-1	-1	0	0	1	0	0	0	0	0	2
1	0	-1	-1	-1	0	0	0	0	1	0	0	0	0	0	2
1	0	0	-1	-1	0	0	0	0	0	0	0	0	0	0	2
1	0	1	0	-1	-1	-1	0	0	0	0	0	0	1	0	2
0	0	1	1	0	0	1	0	0	0	0	0	0	0	0	2
0	0	0	-1	1	0	0	1	0	0	0	0	-1	0	0	2
1	0	1	-1	0	0	-1	-1	0	0	0	1	0	0	0	2
0	0	1	-1	0	1	0	0	0	0	0	0	0	0	0	2
-1	0	-1	-1	0	1	1	0	0	0	-1	0	0	-1	0	2
1	0	1	0	0	0	-1	0	0	1	0	-1	0	0	0	2
1	0	0	0	0	-1	-1	0	0	0	0	0	0	1	0	2
1	0	1	0	0	0	-1	-1	0	0	0	1	0	0	0	2
-1	0	1	-1	0	0	0	0	0	-1	0	0	0	0	0	2
0	0	0	0	0	0	1	0	0	0	0	0	0	0	0	2
0	0	0	0	0	1	0	0	0	0	0	0	0	0	0	2
0	0	0	-1	0	0	0	0	0	1	1	0	0	0	0	2
1	-1	0	-1	0	0	-1	0	1	0	0	0	0	0	0	2
0	0	1	0	0	1	0	0	0	-1	0	0	0	0	0	2
0	0	0	1	0	0	0	0	-1	-1	0	0	0	0	0	2
0	0	1	1	0	1	0	0	0	1	0	0	0	0	0	2
0	0	1	-1	0	0	0	0	0	0	1	0	0	0	-1	2
0	-1	-1	0	0	0	0	0	1	-1	0	0	0	0	0	2
0	0	1	0	0	1	0	0	0	1	0	0	0	0	0	2
0	0	1	0	1	1	0	0	0	0	-1	0	-1	-1	1	2
0	0	0	1	0	0	0	0	1	1	0	-1	0	-1	0	2
0	0	0	1	0	0	-1	0	0	-1	0	-1	1	0	0	2
0	0	0	0	0	0	0	0	0	1	0	-1	0	-1	1	2
-1	0	-1	0	0	0	1	0	0	1	0	0	0	-1	0	2
1	0	0	1	0	0	-1	0	0	-1	0	0	0	0	0	2
1	0	1	0	-1	0	-1	0	0	1	0	0	1	0	0	2
-1	0	0	1	0	0	0	0	0	0	0	0	0	0	0	2
0	0	0	1	0	0	-1	0	0	1	0	0	1	0	0	2
0	0	-1	1	0	0	0	0	0	-1	0	0	1	0	0	2
0	0	1	1	0	0	0	-1	0	-1	0	1	0	0	0	2
1	0	0	-1	0	-1	0	0	0	0	0	0	0	0	0	2
1	0	1	-1	0	-1	-1	0	0	0	1	0	0	1	-1	2
0	-1	0	-1	0	0	0	0	0	0	0	0	0	0	0	2
0	-1	0	0	0	0	0	0	1	-1	0	0	0	0	0	2
0	0	-1	0	0	0	0	0	1	-1	0	0	0	0	0	2
0	0	0	0	0	1	0	0	0	1	0	0	0	0	0	2
0	0	0	0	1	0	0	0	0	1	0	0	-1	0	0	2
1	0	1	0	0	0	-1	-1	0	1	0	0	0	0	0	2
1	0	1	0	-1	0	-1	-1	0	0	0	0	1	0	0	2
0	0	0	-1	0	1	0	1	0	0	-1	0	0	0	0	2
1	0	1	-1	1	0	0	0	0	0	0	0	-1	0	0	2
-1	0	-1	-1	0	1	1	0	0	-1	0	0	0	0	0	2
0	0	1	-1	0	1	0	0	0	-1	0	0	0	-1	0	2
0	0	0	0	0	0	0	1	0	0	0	-1	0	0	0	2
1	0	1	0	0	0	-1	1	0	0	0	-1	0	0	0	2
0	0	0	1	0	1	0	0	0	1	-1	0	0	0	0	2
-1	0	-1	1	0	1	0	0	1	-1	0	-1	0	0	0	2
0	0	1	-1	0	1	0	0	0	0	0	0	0	-1	0	2
0	0	1	1	1	0	0	0	0	0	0	0	-1	0	0	2
1	0	0	-1	0	0	-1	1	0	0	0	-1	0	0	0	2
0	0	1	0	0	0	0	-1	0	1	0	0	0	0	0	2
1	0	1	-1	-1	0	-1	0	0	0	0	0	0	0	0	2
-1	0	-1	-1	0	1	0	0	0	1	0	0	0	0	0	2
1	0	1	0	-1	-1	-1	0	0	-1	1	0	1	1	-1	2
0	0	0	1	0	0	0	0	0	0	0	0	1	0	-1	2
1	0	1	0	0	0	0	0	0	1	0	-1	0	0	0	2
0	0	1	0	1	0	0	0	0	-1	0	0	0	0	0	2
1	0	1	1	0	0	-1	0	0	0	0	0	0	1	0	2
1	0	1	0	-1	0	-1	0	0	1	0	0	0	0	0	2
-1	0	-1	0	0	1	1	0	1	0	0	0	0	-1	0	2
0	0	1	1	-1	0	0	0	0	-1	0	0	1	0	0	2
-1	0	-1	0	1	1	1	0	0	0	0	0	0	-1	0	2
0	0	0	0	0	-1	0	0	0	1	0	0	0	0	0	2
1	0	1	-1	-1	0	0	0	0	0	0	0	0	0	0	2
0	0	1	-1	0	1	0	0	0	0	-1	0	0	-1	1	2
-1	0	-1	-1	1	1	1	0	0	0	0	0	-1	-1	0	2
1	0	1	1	-1	0	-1	0	0	-1	0	0	1	0	0	2
0	0	0	1	0	0	0	0	-1	0	0	1	0	0	0	2
0	0	-1	-1	-1	0	0	0	0	0	0	0	0	0	0	2
0	1	0	1	0	0	0	-1	0	-1	0	0	0	0	0	2
1	0	0	0	-1	0	-1	0	0	0	0	0	0	0	0	2
1	0	1	-1	0	0	-1	0	0	-1	-1	0	0	0	1	2
-1	0	-1	-1	0	0	1	1	0	0	0	-1	0	0	0	2
0	0	0	1	0	-1	0	0	0	-1	0	0	0	0	0	2
0	0	0	1	0	0	0	0	0	1	0	1	0	-1	0	2
0	0	0	0	0	0	1	0	0	0	0	0	0	-1	0	2
1	0	1	1	0	1	-1	0	0	0	-1	0	0	0	0	2
-1	0	-1	0	0	0	1	0	0	1	0	0	0	0	0	2
1	0	0	-1	0	-1	-1	0	0	0	0	0	0	0	0	2
-1	0	-1	1	0	0	0	0	0	1	0	0	0	0	0	2
1	0	1	0	0	-1	-1	1	0	0	0	0	0	1	0	2
1	0	1	-1	0	0	0	0	0	-1	-1	0	0	0	0	2
0	0	-1	-1	0	0	0	1	0	1	0	0	0	0	0	2
0	0	0	-1	0	-1	0	0	0	-1	0	0	0	1	0	2
0	0	0	1	-1	0	0	0	0	-1	0	0	1	0	0	2
-1	0	-1	-1	1	0	1	0	0	1	0	0	0	0	0	2
0	0	-1	1	0	0	0	0	1	0	0	-1	0	0	0	2
-1	1	-1	-1	1	1	1	0	-1	1	0	0	-1	-1	0	2
-1	0	0	-1	1	0	1	0	0	1	0	0	-1	0	0	2
0	0	0	-1	1	0	0	1	0	0	-1	-1	-1	0	1	2
0	0	-1	-1	-1	0	1	0	1	1	1	0	0	-1	0	1
1	0	1	0	0	-1	0	0	0	1	1	0	-1	0	0	1
0	0	0	0	0	0	-1	-1	0	-1	0	0	0	1	0	1
1	0	0	0	0	0	-1	0	0	0	1	0	0	0	-1	1
0	0	1	-1	0	0	0	0	0	1	0	0	0	1	-1	1
-1	0	-1	-1	0	0	1	1	0	0	0	0	-1	0	0	1
1	0	-1	-1	0	0	-1	0	0	1	0	0	0	0	0	1
1	0	0	1	-1	-1	0	0	0	-1	0	0	0	0	0	1
0	0	1	0	0	0	-1	-1	0	0	0	0	0	0	0	1
1	0	0	0	0	0	-1	0	0	1	0	-1	0	0	0	1
0	1	0	1	0	0	0	0	0	-1	0	0	0	0	0	1
-1	0	0	0	0	1	0	0	1	-1	-1	0	0	0	0	1
1	0	1	-1	-1	-1	-1	0	0	-1	1	0	1	1	0	1
0	1	0	-1	0	0	0	0	-1	1	0	0	0	0	0	1
0	0	0	0	0	0	0	0	0	-1	-1	0	0	0	0	1
1	0	1	-1	0	-1	-1	1	0	-1	0	-1	0	1	0	1
0	0	0	0	0	0	0	-1	0	1	0	0	0	0	0	1
0	0	0	1	0	0	0	0	0	-1	0	0	-1	1	0	1
-1	1	0	-1	0	0	1	-1	0	0	0	0	0	0	0	1
0	0	0	1	0	1	0	0	1	-1	-1	-1	0	0	0	1
0	0	1	0	0	0	0	0	0	1	0	0	0	0	1	1
0	1	0	0	-1	0	1	0	0	1	0	0	0	0	0	1
0	0	0	1	0	0	-1	0	1	1	0	-1	0	0	0	1
-1	0	0	1	0	0	0	0	0	-1	0	0	0	0	1	1
0	0	1	-1	1	1	0	0	0	0	-1	0	-1	-1	1	1
0	0	0	1	0	0	0	0	0	0	0	0	0	1	0	1
0	0	1	-1	0	0	0	1	0	0	-1	-1	0	-1	1	1
0	0	0	0	1	0	0	1	0	-1	0	0	-1	0	0	1
-1	0	-1	-1	-1	0	0	0	0	0	1	0	1	0	-1	1
0	0	1	-1	1	0	0	1	0	0	0	-1	-1	0	0	1
-1	0	-1	-1	1	1	0	0	0	0	0	0	0	0	0	1
1	0	1	1	-1	-1	-1	0	0	1	0	0	0	1	0	1
-1	0	1	1	1	0	1	-1	0	1	0	0	-1	-1	1	1
0	0	0	1	0	0	0	1	0	1	-1	-1	0	0	0	1
-1	0	-1	-1	1	1	1	0	0	0	-1	0	0	0	0	1
-1	0	-1	-1	0	1	1	0	0	1	-1	0	0	-1	0	1
1	0	1	1	0	0	0	1	0	-1	0	0	-1	0	0	1
-1	0	-1	1	-1	1	0	0	0	-1	0	0	1	0	0	1
0	0	0	1	0	0	0	0	-1	-1	0	1	1	1	-1	1
-1	1	-1	-1	1	1	1	1	-1	1	0	0	-1	-1	0	1
0	0	0	0	0	0	0	0	0	0	0	0	0	1	-1	1
0	0	1	0	0	1	0	0	0	0	0	-1	0	-1	0	1
-1	0	-1	1	0	1	1	0	0	-1	0	0	1	0	-1	1
1	0	-1	-1	-1	0	-1	0	0	0	0	0	1	0	0	1
1	0	1	0	0	0	-1	0	0	-1	1	0	0	0	-1	1
1	0	0	-1	0	0	-1	0	0	-1	-1	0	0	0	1	1
1	0	1	0	0	1	-1	1	0	0	-1	-1	0	0	1	1
-1	0	-1	-1	1	1	1	1	0	1	-1	-1	-1	-1	1	1
-1	1	-1	0	0	1	1	0	0	-1	0	0	0	-1	0	1
1	0	1	-1	0	1	0	0	0	-1	-1	0	0	-1	1	1
0	0	1	1	1	1	0	0	0	-1	0	0	-1	0	0	1
1	0	1	1	0	0	0	0	0	1	0	0	-1	0	0	1
1	0	1	0	-1	0	0	-1	1	1	0	0	0	0	0	1
0	0	0	1	0	0	1	0	1	-1	0	0	0	-1	0	1
1	0	1	-1	0	-1	-1	0	0	-1	0	0	0	0	0	1
1	0	1	-1	0	-1	0	-1	0	0	1	0	-1	0	0	1
-1	1	-1	-1	0	0	0	0	-1	1	0	0	0	0	0	1
1	0	1	0	0	1	-1	0	0	-1	-1	0	0	-1	1	1
0	0	0	-1	1	0	0	1	0	0	0	0	0	0	0	1
1	0	1	1	0	0	0	-1	0	-1	0	1	-1	0	0	1
1	0	-1	-1	0	0	0	0	0	1	0	0	0	0	0	1
-1	0	0	-1	1	0	0	0	0	0	0	0	0	0	0	1
0	1	1	1	1	0	0	0	-1	-1	-1	0	-1	0	1	1
1	0	1	1	0	1	-1	0	0	0	-1	0	0	0	1	1
1	0	1	1	0	-1	-1	0	0	-1	0	0	0	1	0	1
0	0	1	1	0	0	0	0	0	-1	-1	0	0	0	0	1
0	0	0	0	1	0	0	0	0	0	0	0	0	0	0	1
0	0	1	0	0	1	0	0	0	-1	0	0	0	-1	0	1
1	0	1	0	0	0	-1	0	-1	1	-1	0	0	0	0	1
-1	1	-1	0	0	0	1	-1	-1	-1	0	1	0	0	0	1
1	0	1	-1	-1	-1	-1	-1	0	-1	1	1	1	1	-1	1
0	0	0	0	1	0	0	1	0	1	0	-1	0	0	0	1
1	0	-1	0	-1	0	-1	0	0	0	0	0	1	0	0	1
0	0	-1	1	0	0	0	0	0	1	0	0	0	-1	0	1
0	-1	1	-1	0	0	0	0	0	0	0	0	0	0	0	1
1	0	1	-1	0	0	0	0	0	0	-1	0	0	0	0	1
0	0	0	0	0	0	-1	0	0	-1	-1	0	0	1	0	1
-1	0	-1	-1	1	0	0	0	0	0	0	0	0	0	0	1
1	0	0	-1	0	0	-1	0	0	-1	0	0	0	0	0	1
-1	0	-1	0	0	0	1	0	1	-1	0	-1	0	0	0	1
1	0	1	0	-1	-1	-1	0	0	-1	0	0	1	0	0	1
0	0	1	0	0	0	-1	-1	0	-1	1	0	0	0	0	1
0	0	0	1	0	0	0	0	0	1	0	0	0	-1	1	1
-1	-1	-1	-1	0	1	1	0	0	1	0	0	0	-1	0	1
1	0	0	-1	0	0	0	0	0	1	-1	0	0	0	0	1
-1	0	0	-1	0	0	1	-1	0	0	1	0	0	-1	0	1
0	0	1	0	0	1	0	0	0	0	-1	-1	0	-1	1	1
-1	0	-1	0	0	1	0	0	0	1	0	0	0	0	0	1
0	1	-1	1	0	0	0	0	0	-1	0	0	0	0	0	1
-1	0	-1	-1	1	0	1	0	0	0	0	0	0	0	0	1
-1	0	0	-1	1	0	0	-1	0	0	0	0	0	0	0	1
0	0	-1	-1	0	1	0	0	0	1	0	0	0	0	0	1
0	0	0	1	0	0	0	0	0	1	0	0	0	0	-1	1
0	-1	0	1	0	0	0	0	0	1	0	0	0	0	0	1
0	-1	0	1	1	0	0	1	0	1	0	0	-1	0	0	1
1	0	1	-1	-1	-1	-1	0	0	0	1	0	1	1	0	1
0	0	-1	-1	-1	0	0	0	0	1	0	0	1	-1	0	1
0	0	0	1	0	0	0	0	1	-1	0	-1	-1	0	1	1
1	0	0	0	0	0	0	0	0	1	0	1	0	0	0	1
0	0	1	-1	1	0	0	0	0	1	0	0	-1	0	0	1
1	0	1	0	0	-1	-1	-1	0	0	0	1	0	1	0	1
-1	0	1	1	0	0	0	0	0	-1	0	0	0	0	0	1
0	0	1	0	0	1	0	-1	0	-1	-1	0	0	-1	1	1
0	0	1	-1	0	0	-1	0	0	-1	-1	0	0	0	1	1
0	0	0	0	1	0	0	1	0	0	0	0	-1	0	0	1
0	0	1	0	0	1	0	0	0	0	-1	0	0	-1	1	1
0	0	1	0	0	-1	0	-1	0	-1	0	0	0	0	0	1
0	0	1	1	0	0	0	0	0	1	1	0	0	-1	0	1
0	0	1	0	0	0	0	0	0	-1	-1	0	0	0	1	1
0	0	1	-1	0	0	0	1	0	-1	0	-1	0	0	0	1
-1	1	-1	-1	-1	0	0	-1	-1	1	1	1	1	0	-1	1
1	0	-1	-1	-1	0	-1	0	0	0	0	0	0	0	0	1
1	1	1	1	0	0	-1	0	-1	-1	0	0	0	0	0	1
-1	0	-1	0	1	1	1	0	0	-1	0	0	0	-1	0	1
0	0	-1	1	-1	0	0	0	0	-1	0	0	0	0	0	1
-1	-1	-1	1	0	1	1	0	0	0	0	0	0	-1	0	1
-1	0	0	-1	0	0	0	0	0	0	1	0	0	0	0	1
0	0	1	0	1	0	0	0	0	0	-1	0	-1	0	1	1
-1	1	-1	0	0	0	1	0	0	-1	0	0	0	0	0	1
1	0	1	-1	-1	-1	0	0	0	0	0	0	0	0	0	1
0	0	1	0	0	0	-1	0	0	1	0	0	0	0	0	1
0	0	1	1	0	0	0	0	0	0	-1	0	0	1	0	1
-1	0	-1	-1	0	0	1	0	0	0	1	0	0	0	0	1
0	-1	-1	-1	0	0	0	1	0	1	0	0	0	0	0	1
-1	0	1	1	0	0	0	1	0	-1	0	-1	0	1	0	1
-1	-1	-1	0	0	0	1	0	0	-1	0	0	0	0	0	1
-1	-1	-1	0	1	1	1	1	1	0	-1	-1	-1	-1	1	1
0	0	-1	-1	-1	0	0	-1	0	1	0	1	1	0	0	1
0	0	0	1	0	0	0	0	0	0	0	-1	0	1	0	1
0	0	-1	-1	-1	0	0	0	0	-1	0	0	1	0	0	1
0	0	0	1	0	0	1	0	0	0	0	0	-1	0	0	1
0	0	0	0	0	0	0	0	0	1	1	0	0	0	0	1
1	0	1	-1	0	0	-1	0	0	-1	1	0	0	0	0	1
0	0	0	-1	0	0	0	0	0	1	0	0	0	1	0	1
0	0	0	-1	0	0	0	1	0	0	-1	-1	0	0	1	1
-1	0	-1	0	1	0	1	0	0	0	0	0	0	0	-1	1
0	0	0	0	0	0	1	0	1	0	0	-1	-1	-1	1	1
0	0	-1	0	0	0	-1	0	0	1	0	0	0	0	0	1
-1	0	-1	-1	0	0	1	0	1	-1	0	0	0	0	0	1
1	0	1	-1	-1	0	-1	0	0	1	0	0	1	0	0	1
0	0	0	0	1	0	-1	0	-1	1	0	0	0	0	0	1
0	0	0	1	0	0	1	0	0	0	0	1	0	0	0	1
0	0	1	-1	0	0	0	0	0	1	0	0	0	-1	0	1
0	0	0	1	0	0	1	0	1	0	0	-1	-1	-1	1	1
0	-1	0	-1	1	1	0	1	0	0	-1	0	0	0	0	1
0	0	0	0	0	0	0	0	0	1	1	0	0	0	-1	1
1	0	1	0	-1	0	-1	0	0	-1	0	0	0	0	0	1
0	0	0	1	0	1	0	0	0	-1	0	0	0	0	0	1
0	0	0	0	0	0	0	0	1	1	0	-1	0	0	0	1
1	0	-1	-1	0	0	0	0	0	1	0	0	0	-1	0	1
1	0	-1	-1	0	0	-1	1	0	0	0	-1	0	0	0	1
1	0	1	0	0	-1	0	0	0	1	0	0	0	0	0	1
0	0	0	0	0	1	0	0	1	0	-1	0	-1	0	1	1
-1	0	1	-1	0	0	0	0	0	-1	-1	0	0	0	1	1
-1	0	-1	-1	1	1	1	0	0	1	-1	0	-1	-1	0	1
0	0	0	1	0	0	-1	0	-1	-1	0	1	1	1	-1	1
0	0	1	-1	0	-1	0	1	0	-1	0	-1	0	1	0	1
1	0	1	0	-1	0	-1	0	0	0	0	0	1	1	0	1
0	0	1	-1	0	-1	0	0	0	-1	0	0	0	0	0	1
0	0	0	1	0	0	1	0	0	-1	0	0	0	-1	1	1
1	0	0	-1	-1	0	0	0	0	1	0	0	0	0	0	1
0	0	0	1	0	1	0	0	0	1	0	1	0	0	0	1
0	0	1	-1	-1	-1	0	0	1	0	0	0	0	1	0	1
-1	0	1	-1	0	1	0	0	0	-1	0	0	0	0	0	1
0	0	0	1	0	0	0	0	0	1	0	1	0	1	0	1
1	0	0	-1	0	1	-1	1	0	-1	-1	0	0	0	0	1
1	0	0	-1	-1	0	-1	1	0	1	0	-1	1	0	0	1
0	0	-1	1	0	0	-1	0	-1	-1	0	1	0	0	0	1
0	0	0	1	0	0	1	0	0	0	0	-1	1	-1	0	1
1	0	1	-1	-1	-1	-1	0	0	1	0	0	0	0	1	1
1	0	0	-1	-1	0	-1	0	1	0	0	0	0	0	0	1
0	0	1	0	0	1	0	-1	0	1	0	1	0	0	0	1
-1	1	-1	1	0	1	1	0	0	-1	0	0	0	-1	0	1
-1	0	-1	-1	1	1	1	1	-1	1	0	0	0	-1	0	1
1	0	1	0	0	0	-1	0	0	1	0	1	0	0	0	1
0	0	0	1	0	0	-1	0	0	1	0	0	0	1	0	1
0	0	0	1	0	0	0	0	1	0	0	-1	0	-1	0	1
0	0	1	1	0	0	0	-1	0	1	1	0	0	-1	0	1
-1	0	0	-1	1	0	1	0	0	0	1	0	-1	0	-1	1
0	-1	0	0	0	0	0	0	0	0	0	0	0	0	0	1
0	1	0	-1	-1	0	0	-1	0	0	1	0	0	0	0	1
0	0	1	1	0	0	-1	0	0	1	0	0	0	0	0	1
1	0	1	0	1	0	-1	0	-1	0	0	0	0	0	0	1
0	0	0	1	0	0	0	0	0	-1	0	-1	1	-1	0	1
1	0	1	0	0	0	-1	0	0	0	-1	0	0	0	1	1
-1	0	-1	-1	0	1	0	0	0	0	0	0	1	0	0	1
-1	0	-1	-1	0	0	1	-1	0	1	1	0	0	0	0	1
1	0	1	0	0	0	0	-1	0	0	0	1	0	0	0	1
-1	0	1	-1	1	0	1	0	0	-1	0	0	-1	0	0	1
0	0	0	0	0	0	0	0	-1	-1	0	1	0	0	0	1
1	0	0	-1	-1	-1	-1	0	0	0	1	0	0	1	0	1
0	0	0	1	0	0	0	0	-1	1	0	0	1	0	0	1
-1	-1	-1	-1	0	1	1	0	0	1	0	0	1	-1	0	1
0	0	0	1	0	0	0	0	0	1	0	0	0	0	1	1
1	-1	0	-1	0	0	0	0	1	0	0	0	0	0	0	1
1	0	0	-1	0	-1	0	0	0	0	0	0	0	1	0	1
-1	0	-1	-1	1	0	1	0	0	1	-1	0	-1	0	1	1
0	0	-1	1	0	0	0	0	0	0	0	0	1	0	-1	1
0	0	1	0	0	0	0	0	-1	-1	0	1	0	0	0	1
0	0	-1	-1	1	0	0	0	0	1	0	0	-1	0	0	1
0	0	0	0	0	0	1	0	1	1	0	-1	0	0	-1	1
-1	0	-1	1	0	0	0	0	0	-1	0	0	1	0	-1	1
0	0	1	0	0	0	0	0	0	1	0	0	0	1	0	1
0	0	0	0	-1	0	0	0	0	-1	0	0	1	0	0	1
-1	-1	-1	-1	1	1	1	0	0	0	0	0	0	-1	0	1
1	0	0	0	0	-1	-1	0	0	0	0	0	0	0	0	1
0	0	0	1	0	0	1	0	0	0	0	0	0	0	-1	1
0	0	1	0	1	1	0	1	0	0	-1	-1	-1	-1	1	1
-1	0	-1	1	1	0	0	0	0	-1	0	0	0	0	0	1
-1	0	-1	1	0	0	0	0	1	0	0	0	0	0	0	1
1	0	1	-1	-1	0	-1	0	0	-1	-1	0	1	0	1	1
0	0	0	0	0	0	1	0	1	1	0	-1	-1	-1	1	1
1	0	0	1	0	-1	0	0	0	0	1	0	0	0	-1	1
0	0	1	1	0	1	0	0	0	-1	-1	0	0	-1	1	1
1	0	1	-1	0	0	-1	-1	0	-1	0	1	0	0	0	1
0	0	0	1	0	0	0	0	1	1	0	-1	0	0	1	1
0	0	1	-1	0	0	0	0	0	0	-1	0	0	0	0	1
0	0	0	1	0	0	-1	0	0	0	0	0	1	1	0	1
0	0	1	0	1	0	0	0	0	-1	-1	0	-1	0	1	1
0	0	0	-1	0	1	0	1	0	0	-1	-1	0	-1	1	1
0	0	1	-1	1	-1	0	-1	0	0	0	0	-1	1	0	1
-1	1	-1	1	0	0	1	0	0	-1	0	0	0	0	0	1
1	0	1	0	1	0	0	0	0	-1	0	1	-1	0	0	1
0	0	-1	0	0	0	0	0	1	1	0	0	0	0	0	1
0	0	-1	1	-1	0	0	0	0	0	0	0	1	0	0	1
0	0	1	0	0	1	0	0	1	1	-1	-1	-1	0	1	1
1	0	0	-1	-1	-1	0	0	1	1	0	0	0	0	0	1
-1	0	0	-1	0	1	0	0	0	0	0	0	0	0	0	1
1	0	0	-1	1	-1	0	1	0	0	0	-1	-1	0	0	1
0	1	1	0	0	1	0	-1	-1	-1	0	1	0	-1	0	1
0	0	0	1	0	0	-1	0	-1	-1	0	1	1	1	0	1
0	0	0	1	0	0	-1	0	-1	-1	0	1	0	0	0	1
0	0	0	1	0	0	-1	0	0	0	0	0	1	0	0	1
-1	0	0	0	0	0	0	0	0	0	0	0	0	0	0	1
-1	0	0	-1	0	0	0	0	0	-1	0	0	0	0	0	1
0	0	0	-1	0	0	0	0	0	-1	-1	0	0	0	1	1
0	0	0	-1	0	0	0	-1	0	1	0	0	0	0	0	1
0	0	-1	-1	-1	0	0	0	0	1	0	-1	0	0	0	1
1	0	1	-1	-1	-1	-1	1	0	0	0	-1	1	1	0	1
0	0	1	1	0	0	1	0	0	-1	0	0	0	-1	0	1
0	0	0	0	0	0	0	0	0	1	1	0	-1	0	0	1
0	1	1	0	0	0	0	1	-1	-1	0	-1	0	0	0	1
0	0	-1	-1	0	0	0	1	0	0	-1	0	0	0	0	1
0	0	0	1	0	0	0	0	0	1	1	0	0	0	0	1
-1	0	-1	-1	1	1	1	1	0	0	0	0	-1	-1	0	1
0	0	-1	1	0	1	-1	0	0	-1	-1	0	1	0	0	1
0	0	1	1	0	0	0	0	0	-1	1	0	0	0	0	1
1	0	1	1	-1	0	0	0	0	1	0	0	1	0	0	1
-1	1	-1	1	0	1	1	0	0	-1	-1	0	0	0	0	1
0	0	0	1	0	1	0	0	0	1	0	0	-1	0	0	1
0	0	0	1	0	0	0	0	1	-1	0	-1	0	1	0	1
0	0	0	-1	0	0	0	0	0	0	0	0	0	-1	1	1
0	0	0	0	0	1	0	0	-1	1	-1	1	0	-1	1	1
0	0	1	-1	0	1	0	-1	0	0	-1	0	0	-1	1	1
0	0	0	1	1	0	0	1	0	0	0	0	-1	0	0	1
1	0	0	0	-1	-1	-1	0	0	0	1	0	1	1	-1	1
0	0	0	0	1	1	0	1	0	0	0	-1	0	-1	0	1
0	0	0	1	0	-1	0	0	0	0	1	0	0	0	0	1
0	0	0	0	0	1	0	1	0	1	-1	0	0	0	0	1
0	0	0	0	0	1	0	0	0	1	0	0	0	-1	0	1
0	0	0	0	0	1	0	0	0	1	-1	0	0	-1	0	1
1	0	1	0	-1	-1	-1	-1	0	-1	0	0	1	1	0	1
1	0	0	1	0	0	0	0	0	1	0	-1	0	0	0	1
0	0	-1	-1	0	0	0	1	0	1	0	-1	0	0	0	1
-1	0	-1	1	0	1	0	0	0	0	0	0	1	0	-1	1
-1	0	-1	1	0	1	1	0	0	-1	0	0	1	-1	-1	1
-1	0	-1	0	1	0	1	0	0	0	0	0	-1	-1	0	1
0	0	0	0	0	1	0	0	0	1	-1	0	0	0	0	1
0	0	1	-1	0	1	0	-1	0	1	0	0	0	-1	0	1
-1	0	-1	1	0	1	1	0	0	0	0	0	0	0	0	1
-1	0	-1	-1	1	1	1	0	0	1	0	0	0	-1	0	1
0	0	1	-1	0	1	0	-1	0	0	0	0	0	-1	0	1
-1	1	0	-1	0	0	1	0	-1	0	0	0	0	0	0	1
-1	-1	1	0	0	0	0	0	0	-1	0	0	0	0	0	1
-1	0	0	-1	0	0	1	-1	0	1	0	0	0	0	0	1
1	0	0	-1	-1	0	-1	0	0	1	0	0	1	0	0	1
0	-1	1	-1	1	0	0	0	1	-1	-1	0	0	1	0	1
0	0	0	0	0	0	0	0	0	0	0	1	0	0	0	1
1	0	1	-1	-1	-1	-1	0	0	1	1	0	0	1	0	1
0	0	1	1	0	0	1	0	0	-1	0	0	0	0	0	1
0	-1	1	0	0	1	0	0	0	0	0	0	0	0	0	1
0	-1	0	0	1	0	-1	0	0	0	0	0	0	1	0	1
0	0	1	1	0	0	0	0	0	0	0	1	0	0	0	1
0	0	0	1	0	1	1	0	0	0	0	0	0	-1	0	1
-1	0	0	1	1	0	0	0	0	1	0	0	0	0	-1	1
0	0	0	1	1	0	0	0	0	0	0	0	0	0	0	1
0	0	1	1	1	0	-1	1	-1	-1	-1	0	0	0	1	1
0	0	1	0	1	1	0	0	0	1	-1	0	-1	0	0	1
0	1	0	-1	0	-1	0	-1	-1	0	1	1	0	0	0	1
-1	0	0	0	0	0	0	0	-1	-1	0	0	0	0	0	1
0	0	0	-1	0	0	0	0	1	0	0	-1	0	0	0	1
-1	0	-1	1	0	1	1	0	1	-1	0	-1	0	-1	0	1
0	0	0	1	0	0	1	0	0	0	0	0	1	-1	0	1
-1	1	-1	1	0	1	0	0	0	-1	-1	-1	1	0	0	1
0	0	0	-1	0	0	0	1	0	1	-1	-1	0	0	1	1
-1	0	-1	0	0	0	1	0	0	0	1	0	0	0	-1	1
0	0	1	-1	0	1	0	0	0	1	0	0	0	-1	0	1
0	0	0	1	0	0	-1	0	0	-1	0	0	0	0	1	1
0	0	1	1	0	0	0	0	0	1	0	-1	0	-1	1	1
-1	0	-1	-1	1	1	1	0	0	0	0	0	0	0	0	1
0	0	0	0	0	1	0	1	0	-1	-1	0	0	0	0	1
1	0	0	0	-1	0	0	0	0	0	0	1	0	0	0	1
0	0	0	-1	0	0	0	0	0	0	1	0	-1	0	0	1
0	0	-1	0	0	0	0	0	0	1	0	-1	0	0	0	1
0	0	1	0	0	0	0	0	0	0	0	0	0	1	0	1
-1	0	-1	0	1	1	1	0	0	-1	-1	0	0	-1	0	1
-1	0	-1	1	0	0	1	0	1	-1	0	0	0	0	0	1
0	0	0	1	0	0	-1	0	-1	0	0	0	0	0	0	1
0	0	0	1	0	0	0	1	0	1	0	0	0	-1	1	1
1	0	0	1	0	-1	-1	0	0	0	0	0	0	0	0	1
-1	0	-1	0	1	1	1	0	0	-1	0	0	0	0	0	1
1	0	1	-1	-1	-1	-1	0	0	0	0	0	0	1	0	1
1	0	0	-1	0	-1	0	1	0	0	0	0	0	0	0	1
0	0	0	-1	-1	1	0	0	0	0	0	0	0	-1	1	1
0	0	0	1	1	0	0	0	0	1	0	0	0	0	0	1
1	0	0	-1	-1	0	-1	0	0	-1	0	0	1	0	0	1
1	0	1	0	0	-1	0	0	0	-1	1	0	-1	1	0	1
-1	0	-1	-1	0	1	1	0	0	0	0	1	0	0	0	1
0	0	-1	-1	0	0	0	0	0	0	0	0	1	0	-1	1
0	0	0	1	0	0	0	1	0	1	0	0	0	0	0	1
1	-1	1	0	0	-1	-1	0	1	-1	0	0	0	1	0	1
-1	0	-1	0	0	0	0	0	-1	0	0	0	0	0	0	1
0	0	0	1	0	0	0	0	0	1	-1	0	0	0	0	1
0	0	1	-1	0	0	0	-1	0	0	0	1	0	0	0	1
0	0	0	1	0	0	-1	0	0	-1	0	1	0	0	0	1
-1	0	0	-1	0	0	1	1	0	0	0	0	0	0	0	1
0	0	1	0	0	0	0	0	0	1	0	-1	0	-1	0	1
1	0	1	-1	0	0	0	0	0	0	0	0	0	0	-1	1
0	0	0	0	0	-1	0	0	0	0	0	0	0	0	0	1
0	0	0	1	0	0	0	0	0	1	0	1	0	0	-1	1
1	0	1	-1	0	0	-1	1	0	0	-1	0	0	0	0	1
0	0	0	0	0	0	1	0	0	1	0	0	0	0	-1	1
0	0	0	-1	1	0	0	0	0	0	1	0	-1	0	-1	1
-1	0	0	1	0	0	0	0	1	-1	0	-1	0	0	0	1
0	0	1	1	0	-1	0	-1	0	1	0	0	0	0	0	1
1	0	1	1	0	1	0	0	0	0	-1	0	0	-1	1	1
0	-1	1	-1	0	0	0	0	1	-1	0	0	0	0	0	1
0	0	0	-1	1	-1	0	1	0	0	0	-1	-1	1	0	1
0	1	0	-1	0	0	0	-1	0	0	0	0	0	0	0	1
0	0	1	-1	0	1	0	0	0	-1	-1	0	0	-1	1	1
0	0	1	0	1	0	0	0	0	1	0	0	0	0	0	1
-1	0	-1	0	1	1	1	0	0	1	0	0	0	0	0	1
1	-1	1	1	0	0	0	0	1	-1	0	0	-1	0	0	1
0	0	0	0	0	0	0	1	0	-1	0	0	0	0	0	1
0	0	0	1	0	0	1	0	0	1	0	0	0	-1	0	1
0	0	-1	1	0	0	1	0	0	0	0	0	0	-1	0	1
0	0	1	-1	0	0	0	0	0	1	-1	0	0	0	0	1
0	0	0	0	0	0	0	0	0	1	0	-1	0	1	-1	1
0	0	0	1	0	0	0	0	0	1	0	0	0	1	-1	1
1	0	1	0	0	-1	-1	-1	0	-1	0	1	0	1	0	1
0	0	1	1	0	0	-1	0	0	1	0	0	0	1	0	1
1	0	0	-1	0	0	0	0	0	0	0	0	-1	-1	1	1
1	0	-1	-1	0	0	-1	0	0	0	0	0	0	0	0	1
1	0	1	-1	0	0	0	0	0	1	0	0	-1	0	0	1
0	0	1	0	0	-1	0	0	0	-1	0	0	0	0	0	1
0	0	0	1	0	0	0	0	0	1	0	1	0	1	-1	1
1	0	1	0	0	-1	-1	0	0	0	1	0	0	0	0	1
0	0	0	1	0	0	0	0	1	0	0	0	0	0	0	1
0	0	1	0	0	1	0	0	0	0	-1	0	0	0	0	1
1	0	1	1	-1	-1	-1	0	0	1	0	0	1	0	1	1
-1	0	-1	-1	0	0	1	0	0	0	0	0	0	-1	0	1
-1	0	-1	1	0	1	0	0	0	1	0	0	0	0	0	1
0	0	0	1	0	0	-1	0	0	0	0	-1	1	0	0	1
0	0	0	0	0	0	0	0	1	0	-1	0	0	0	0	1
0	0	0	1	0	0	1	0	0	1	0	0	-1	0	0	1
1	0	0	-1	0	0	0	0	0	1	1	0	0	0	-1	1
0	0	1	-1	0	1	0	0	0	-1	-1	0	0	0	0	1
0	0	-1	0	0	0	0	0	1	0	0	-1	0	0	0	1
0	0	0	1	0	0	1	0	1	-1	0	-1	0	-1	1	1
1	0	1	-1	1	0	-1	0	0	0	0	0	-1	0	0	1
1	0	1	0	-1	-1	0	-1	1	-1	1	0	0	0	0	1
0	0	0	0	0	0	-1	-1	0	0	0	0	1	0	0	1
0	0	0	0	0	0	0	0	0	-1	0	0	0	1	0	1
0	0	0	1	0	1	0	0	0	-1	0	0	0	-1	0	1
1	0	1	0	-1	-1	-1	0	0	-1	0	0	0	0	0	1
0	0	0	-1	0	1	0	0	0	0	-1	0	0	0	0	1
0	1	-1	0	-1	0	0	0	-1	-1	0	0	1	0	0	1
1	0	1	0	-1	0	-1	0	0	0	0	1	0	0	0	1
0	0	1	0	1	0	0	-1	0	0	0	0	0	0	0	1
1	0	1	0	0	-1	0	0	0	-1	0	0	0	0	0	1
0	0	1	-1	1	-1	0	1	0	-1	0	-1	-1	1	0	1
-1	0	-1	1	0	1	0	0	0	-1	-1	0	1	0	0	1
-1	0	-1	1	0	0	1	0	0	-1	0	0	1	0	-1	1
0	0	1	1	0	0	0	0	0	1	0	0	0	1	0	1
1	0	0	0	0	0	0	0	0	1	0	0	0	-1	0	1
1	0	1	0	-1	0	0	0	0	1	0	0	0	0	0	1
0	-1	1	-1	1	-1	1	0	1	0	0	0	-1	0	1	1
0	0	0	1	0	1	0	0	-1	-1	0	1	0	0	0	1
-1	0	-1	0	0	0	1	0	1	-1	1	-1	-1	0	0	1
0	0	0	1	0	0	0	0	1	-1	0	0	-1	1	0	1
1	0	1	-1	0	0	-1	1	0	-1	0	0	0	0	0	1
0	0	0	1	0	0	-1	0	0	0	0	0	0	1	0	1
0	0	0	0	0	0	0	0	0	1	1	1	0	0	-1	1
1	0	1	1	0	1	-1	0	0	0	0	0	0	0	0	1
0	0	1	0	0	0	0	0	0	1	1	0	0	0	-1	1
0	0	1	1	0	0	0	0	-1	1	0	0	0	-1	0	1
-1	0	0	-1	0	1	0	0	0	0	0	0	0	-1	0	1
0	1	0	0	1	0	0	0	-1	0	0	0	-1	0	0	1
-1	1	-1	-1	0	1	1	0	0	1	0	0	0	-1	0	1
0	0	0	1	0	1	1	0	0	-1	-1	0	1	-1	0	1
0	0	1	1	0	0	0	-1	0	0	0	0	0	0	0	1
1	0	0	0	-1	0	-1	0	0	1	0	0	1	0	0	1
0	0	1	0	1	0	0	0	0	0	0	-1	-1	0	0	1
0	0	0	1	0	0	0	0	0	0	0	0	1	0	0	1
0	0	0	-1	0	1	0	0	0	1	0	0	0	0	0	1
0	0	0	-1	1	0	0	0	0	1	-1	0	-1	0	0	1
0	0	-1	1	1	0	0	0	0	-1	0	0	0	0	0	1
1	0	1	0	0	1	-1	1	0	0	0	-1	0	-1	0	1
0	0	-1	1	0	0	0	0	0	-1	0	0	1	0	-1	1
-1	-1	-1	1	0	0	0	0	0	0	0	0	0	0	0	1
-1	0	-1	-1	0	1	1	0	-1	0	0	0	0	-1	0	1
0	0	0	-1	0	1	0	1	0	1	-1	-1	0	-1	1	1
-1	0	-1	-1	0	0	1	1	0	1	0	-1	0	0	0	1
-1	0	-1	1	0	1	1	0	0	0	0	0	1	-1	-1	1
0	0	0	-1	0	1	0	0	0	0	0	0	0	-1	0	1
1	0	1	-1	0	0	-1	0	0	1	-1	0	0	0	0	1
0	0	1	0	1	0	-1	0	-1	0	0	0	0	0	0	1
0	0	1	0	0	0	0	0	0	1	0	-1	0	0	0	1
0	0	0	1	0	0	0	0	0	1	0	0	1	1	0	1
0	0	0	1	0	0	0	0	1	0	0	-1	0	0	1	1
0	0	1	1	0	1	0	-1	1	-1	0	0	0	0	0	1
1	0	1	-1	-1	-1	-1	-1	0	1	1	0	0	0	0	1
1	0	1	0	0	0	-1	0	0	-1	-1	0	0	0	0	1
-1	0	0	-1	1	0	1	0	0	0	-1	0	-1	0	1	1
-1	0	-1	1	1	1	0	0	0	-1	0	0	0	0	0	1
0	0	0	1	0	0	-1	0	0	1	0	-1	0	-1	0	1
0	0	1	-1	1	-1	0	0	0	0	0	0	-1	0	0	1
1	0	1	0	0	0	-1	0	0	0	-1	0	0	0	0	1
0	0	0	-1	0	0	0	0	0	0	1	0	0	0	-1	1
0	-1	-1	-1	0	0	0	0	1	0	0	0	0	0	0	1
0	0	1	0	0	-1	0	-1	0	1	1	0	0	0	0	1
1	0	0	0	-1	0	-1	0	0	-1	0	0	1	0	0	1
0	0	-1	0	0	0	0	0	0	1	0	0	0	-1	0	1
-1	0	-1	0	0	1	0	0	0	-1	-1	0	1	0	0	1
0	1	0	1	1	0	0	0	0	-1	0	0	-1	0	0	1
0	0	0	1	0	0	0	0	-1	-1	0	1	1	0	-1	1
0	0	1	-1	0	0	0	1	0	0	-1	-1	0	0	1	1
0	0	0	-1	0	1	0	0	0	1	-1	0	0	-1	0	1
1	0	0	-1	0	0	0	1	0	0	0	0	0	0	0	1
-1	0	-1	-1	1	1	1	0	0	1	-1	0	-1	-1	1	1
-1	0	-1	0	0	1	1	0	-1	0	0	1	0	-1	0	1
0	0	0	1	0	0	0	0	-1	1	0	1	0	-1	0	1
0	0	0	1	0	0	0	0	0	-1	-1	0	0	0	0	1
0	0	0	0	0	0	0	1	0	-1	-1	-1	0	0	1	1
0	0	0	1	0	0	0	0	1	-1	0	0	0	0	-1	1
0	0	0	0	0	1	1	0	1	0	-1	0	0	-1	0	1
-1	0	-1	-1	0	0	0	0	0	-1	0	0	0	0	0	1
1	0	1	0	0	0	-1	-1	1	-1	0	0	0	0	0	1
0	0	0	-1	0	0	0	0	0	1	0	0	0	0	-1	1
1	0	1	0	-1	-1	-1	-1	0	-1	1	1	1	1	-1	1
-1	1	0	-1	0	1	0	0	-1	0	0	0	0	1	0	1
0	0	0	1	0	0	0	1	0	0	0	0	0	0	0	1
-1	1	-1	-1	0	1	1	0	0	0	0	0	0	-1	0	1
-1	0	1	-1	1	0	1	-1	0	0	0	0	-1	0	0	1
0	0	0	1	0	0	0	0	0	0	0	1	0	-1	0	1
0	1	0	-1	-1	0	0	-1	-1	0	1	1	1	0	-1	1
0	0	1	1	0	1	0	0	0	-1	0	0	0	0	0	1
0	0	1	-1	1	0	0	0	0	-1	0	0	0	0	0	1
0	0	1	-1	0	0	0	0	0	-1	-1	0	0	0	1	1
1	0	1	0	-1	0	0	0	0	-1	0	1	0	0	0	1
1	0	1	0	0	-1	-1	-1	0	-1	1	0	0	1	-1	1
0	-1	0	-1	0	-1	0	0	1	0	0	0	0	0	0	1
0	0	0	1	0	1	0	1	0	0	-1	-1	-1	-1	1	1
0	1	-1	-1	0	0	0	1	0	1	0	-1	0	0	0	1
0	0	1	-1	0	0	0	-1	0	0	1	0	0	-1	0	1
-1	0	0	1	1	0	1	-1	0	1	0	0	-1	-1	0	1
-1	0	-1	0	1	0	1	0	0	-1	0	0	-1	0	0	1
0	0	1	1	0	-1	0	0	0	1	0	-1	0	0	0	1
0	0	0	0	0	0	0	0	1	0	0	-1	-1	0	0	1
0	0	0	1	0	0	0	0	1	1	0	0	0	-1	0	1
1	0	0	1	0	0	0	0	0	0	0	1	0	0	0	1
0	0	1	0	0	0	0	0	0	0	0	-1	0	0	0	1
1	0	0	1	0	0	0	0	0	0	0	0	0	0	0	1
1	0	1	-1	0	0	0	0	0	0	0	0	0	-1	0	1
1	0	0	0	0	0	0	0	0	1	0	0	0	0	0	1
0	0	0	1	0	0	0	1	-1	1	0	0	0	0	0	1
0	0	-1	-1	0	1	0	0	0	1	0	0	0	-1	0	1
1	0	1	1	0	1	-1	0	0	-1	-1	0	0	0	1	1
1	1	1	1	0	-1	0	0	0	-1	1	0	-1	0	0	1
0	0	0	1	-1	0	0	-1	1	-1	1	0	0	0	0	1
0	0	0	-1	0	1	0	0	0	1	0	0	0	-1	0	1
1	0	1	0	0	-1	-1	0	0	-1	1	0	0	1	0	1
0	0	0	-1	1	0	0	1	0	1	0	-1	-1	0	0	1
-1	0	0	0	1	0	0	0	-1	0	0	0	0	0	0	1
0	0	0	1	-1	0	0	0	0	1	0	0	0	1	0	1
0	0	1	1	0	0	0	0	0	-1	0	0	1	0	0	1
-1	0	0	0	0	0	1	0	0	0	0	0	0	0	0	1
0	1	-1	0	1	0	0	0	-1	0	0	0	0	0	0	1
-1	0	-1	1	0	1	1	0	1	-1	0	0	0	-1	0	1
0	0	0	1	0	0	-1	0	0	-1	0	-1	0	0	0	1
1	0	0	0	0	-1	-1	0	0	1	0	0	0	1	0	1
1	0	0	-1	1	0	0	1	0	0	0	-1	-1	0	0	1
0	0	1	0	0	0	0	0	1	1	0	0	0	-1	0	1
0	0	0	1	0	0	0	0	1	1	0	0	0	1	-1	1
1	0	1	0	0	-1	-1	0	0	-1	1	0	0	0	0	1
-1	0	0	-1	0	1	0	1	0	1	-1	-1	0	0	0	1
0	0	0	-1	0	0	0	0	0	0	-1	0	0	0	1	1
0	0	1	0	0	-1	0	-1	0	0	0	0	0	0	0	1
0	1	0	-1	0	0	0	-1	-1	0	0	1	0	0	0	1
-1	0	-1	1	0	1	1	0	0	-1	0	0	1	-1	0	1
0	0	1	-1	0	0	0	1	0	0	0	-1	0	0	0	1
0	0	1	-1	0	-1	0	-1	0	0	1	0	0	0	0	1
0	0	1	0	0	1	0	0	1	0	-1	0	0	0	0	1
0	1	0	-1	-1	0	0	0	0	0	0	0	0	0	0	1
-1	0	1	-1	1	0	0	1	0	0	-1	-1	-1	0	1	1
0	0	0	-1	1	1	0	0	0	0	-1	0	-1	-1	1	1
1	0	0	-1	1	-1	-1	0	0	0	0	0	-1	1	0	1
0	0	1	0	0	1	0	0	0	1	0	0	0	-1	0	1
0	0	0	1	0	1	-1	0	0	-1	0	0	0	0	0	1
0	1	0	1	-1	0	0	0	-1	-1	0	0	0	0	0	1
0	0	1	0	1	-1	0	0	0	-1	0	0	-1	1	0	1
-1	0	-1	-1	-1	0	1	0	0	1	1	0	1	0	-1	1
1	0	0	0	0	-1	-1	0	0	-1	0	0	0	1	0	1
0	0	0	1	0	0	0	1	1	0	0	-1	0	0	0	1
-1	0	0	1	0	0	0	0	-1	1	0	0	1	0	0	1
0	0	1	1	0	1	0	0	0	0	-1	0	0	-1	1	1
1	0	0	-1	0	0	-1	1	0	0	0	0	0	0	0	1
1	1	1	0	0	-1	-1	0	-1	-1	0	0	0	1	0	1
1	0	1	0	1	0	-1	0	0	-1	0	0	0	0	0	1
1	0	1	1	0	-1	0	0	0	-1	0	0	0	0	0	1
-1	0	-1	0	0	1	0	0	1	0	0	-1	0	0	0	1
0	0	0	0	0	0	0	0	0	1	-1	0	0	0	0	1
-1	0	1	-1	0	0	1	0	0	0	0	0	0	0	0	1
1	0	1	1	0	0	-1	0	0	1	-1	0	0	0	1	1
0	0	0	1	0	0	0	0	0	-1	0	0	1	-1	-1	1
-1	0	1	-1	1	0	0	0	0	0	0	0	-1	0	0	1
1	0	1	-1	-1	0	-1	-1	0	-1	0	1	1	0	0	1
1	0	1	0	1	-1	-1	0	0	1	0	0	-1	0	0	1
-1	0	-1	0	1	1	1	0	0	1	0	0	0	-1	0	1
1	0	0	0	0	0	0	0	0	-1	0	0	0	0	0	1
1	0	0	-1	0	-1	0	0	0	0	1	0	0	0	-1	1
0	0	1	0	0	0	0	1	0	0	0	-1	1	-1	0	1
0	0	0	1	0	1	0	0	1	-1	0	0	-1	0	0	1
0	-1	-1	-1	0	0	0	0	0	0	0	0	0	0	0	1
0	0	-1	-1	0	0	0	0	1	0	0	-1	0	0	0	1
0	0	1	-1	1	-1	0	0	0	-1	0	0	-1	1	0	1
0	1	-1	-1	0	0	0	0	-1	1	0	0	0	0	0	1
-1	0	0	-1	1	-1	0	0	0	-1	0	0	-1	1	0	1
0	0	1	1	0	1	0	0	0	1	-1	0	0	0	0	1
1	0	1	-1	0	-1	-1	-1	0	0	0	0	0	0	0	1
-1	0	-1	1	0	0	0	0	0	-1	0	0	1	0	0	1
0	0	1	0	1	0	0	0	0	-1	1	0	-1	0	0	1
1	0	1	0	0	1	-1	0	0	-1	-1	0	0	0	1	1
1	0	1	0	0	0	0	0	0	-1	1	0	0	0	-1	1
0	-1	0	1	0	0	0	0	0	0	0	0	0	0	0	1
0	0	0	1	0	0	-1	0	-1	-1	0	1	0	1	0	1
-1	0	-1	1	1	1	1	0	-1	-1	0	1	0	0	0	1
1	0	1	-1	0	-1	-1	1	0	0	0	-1	0	1	0	1
0	0	-1	1	0	0	0	0	0	-1	1	0	0	0	0	1
0	0	0	1	0	0	0	0	-1	0	0	1	0	0	-1	1
0	0	1	0	1	0	0	0	1	0	0	0	-1	0	0	1
0	0	1	0	0	0	0	0	0	1	-1	0	0	0	0	1
-1	0	-1	0	0	1	1	0	0	0	0	0	1	0	-1	1
0	0	0	1	0	0	1	0	0	-1	0	0	1	-1	0	1
0	0	1	-1	0	0	1	-1	0	-1	0	1	0	0	0	1
0	0	0	1	0	1	-1	0	-1	-1	0	0	1	0	0	1
0	0	1	-1	1	0	0	0	0	0	-1	0	-1	0	1	1
0	0	-1	-1	0	0	0	0	0	1	0	0	0	0	-1	1
0	1	0	0	0	0	0	0	-1	1	0	0	0	0	0	1
-1	1	-1	0	0	1	1	0	-1	0	0	0	0	-1	0	1
0	0	0	0	0	-1	0	0	0	-1	0	0	0	0	0	1
-1	1	-1	-1	0	1	1	-1	-1	0	0	1	0	-1	0	1
-1	1	-1	-1	0	1	1	1	0	1	1	-1	0	-1	0	1
1	0	0	1	0	0	0	0	0	1	0	0	0	-1	0	1
1	0	0	-1	-1	-1	-1	0	0	0	0	0	1	0	0	1
1	0	1	0	0	0	0	0	0	0	0	0	-1	-1	1	1
0	0	1	0	1	0	0	-1	0	-1	0	1	-1	0	0	1
1	0	0	1	0	0	0	0	0	0	0	0	0	-1	0	1
1	0	0	0	0	0	-1	0	-1	0	0	0	0	0	0	1
0	0	1	0	0	1	-1	0	0	-1	0	0	0	0	0	1
0	0	0	0	1	0	0	1	0	0	1	-1	-1	0	-1	1
1	0	1	0	-1	-1	-1	0	0	1	0	0	1	1	0	1
0	-1	0	1	0	0	-1	0	0	-1	0	0	0	0	0	1
0	0	0	1	0	0	0	0	0	1	0	1	-1	0	0	1
0	0	1	0	1	1	0	0	0	-1	0	0	0	0	-1	1
-1	0	-1	1	0	0	0	0	-1	1	0	0	1	0	-1	1
0	0	0	1	0	0	0	0	1	-1	0	0	0	1	0	1
0	0	0	1	0	-1	0	0	-1	1	0	0	0	0	0	1
1	0	0	0	-1	0	0	0	0	1	0	0	0	0	0	1
1	0	1	0	1	-1	-1	0	0	-1	0	0	-1	1	0	1
0	0	0	0	0	0	0	0	0	1	0	-1	0	1	0	1
1	0	1	-1	0	0	-1	0	0	1	0	-1	0	0	1	1
0	-1	1	-1	0	-1	0	0	0	1	0	0	0	0	0	1
1	0	-1	-1	-1	-1	-1	0	0	0	1	0	1	1	-1	1
0	0	0	0	0	0	0	0	0	1	0	-1	0	0	1	1
0	-1	0	1	0	0	-1	0	0	1	0	0	0	0	0	1
0	-1	0	-1	0	0	0	0	1	0	1	0	0	0	-1	1
0	0	1	-1	0	-1	0	1	0	0	0	-1	0	0	0	1
-1	0	-1	1	0	1	0	0	0	-1	-1	0	0	0	0	1
1	0	1	0	0	0	-1	0	0	-1	-1	0	0	1	0	1
1	0	1	1	0	-1	0	0	0	0	0	0	0	0	0	1
0	1	0	-1	0	1	0	0	0	0	0	-1	0	-1	0	1
0	0	1	0	1	0	-1	0	0	-1	0	0	-1	0	0	1
0	0	-1	0	-1	0	0	0	0	-1	0	0	0	0	0	1
1	0	-1	-1	-1	0	0	0	0	0	0	0	0	0	0	1
1	0	0	-1	1	-1	-1	1	0	0	0	-1	-1	1	0	1
0	0	0	-1	1	0	0	0	0	0	-1	0	-1	0	1	1
0	0	0	0	0	0	1	0	0	1	0	0	-1	-1	0	1
0	0	1	1	0	0	0	0	0	1	0	1	-1	0	0	1
0	0	0	1	0	0	1	0	1	-1	0	-1	0	-1	0	1
-1	0	0	0	0	0	0	0	-1	1	0	1	0	0	0	1
-1	0	0	0	0	0	1	0	0	1	0	0	0	0	0	1
-1	0	0	-1	0	0	1	-1	0	0	0	0	0	0	0	1
1	0	0	-1	-1	-1	-1	0	0	0	0	0	1	1	0	1
1	0	1	-1	0	0	-1	1	0	0	-1	0	0	0	1	1
1	0	1	0	-1	-1	-1	1	0	-1	0	-1	1	1	0	1
1	0	0	-1	1	0	0	1	0	0	1	-1	-1	0	-1	1
0	0	0	1	0	0	0	1	0	1	0	-1	0	0	0	1
0	0	0	1	0	0	0	0	-1	0	0	0	1	-1	0	1
0	0	0	0	0	0	1	0	0	1	0	-1	0	-1	0	1
0	0	0	1	0	0	0	0	1	1	1	0	-1	0	0	1
-1	0	-1	0	0	1	1	1	-1	1	0	0	0	-1	0	1
-1	0	0	1	0	0	0	-1	0	-1	0	0	0	0	0	1
0	0	1	0	0	0	0	0	0	-1	0	0	0	0	1	1
0	0	1	0	0	1	0	0	0	1	-1	0	0	0	0	1
0	0	-1	1	-1	0	0	0	0	0	0	0	0	0	0	1
0	0	0	0	0	0	0	1	0	0	0	0	0	0	0	1
1	0	0	0	0	0	-1	0	0	-1	0	0	0	0	0	1
0	0	1	1	0	0	-1	0	0	0	0	0	0	1	0	1
0	1	-1	-1	-1	0	0	0	-1	1	0	0	1	0	0	1
-1	1	0	-1	0	0	1	0	0	0	0	0	0	0	0	1
-1	0	-1	0	0	0	1	-1	0	0	1	0	0	0	-1	1
0	-1	1	0	0	0	0	0	0	1	0	0	0	0	0	1
1	0	1	0	0	-1	-1	0	0	1	0	0	0	1	-1	1
0	0	-1	0	0	1	0	0	1	0	-1	0	0	0	0	1
1	0	1	-1	0	0	0	0	0	1	0	0	0	0	-1	1
1	0	0	-1	0	0	0	0	0	-1	0	0	0	0	0	1
0	0	0	1	1	0	1	0	0	-1	0	0	0	-1	0	1
0	0	1	0	0	1	0	-1	0	1	0	0	0	0	0	1
0	0	1	0	1	1	0	0	0	-1	-1	0	-1	-1	1	1
0	0	1	0	0	-1	0	-1	0	-1	0	1	0	0	0	1
-1	0	-1	1	0	1	0	0	-1	0	0	1	0	0	0	1
0	1	0	-1	0	-1	0	-1	0	1	1	0	0	0	0	1
-1	0	1	-1	1	0	1	0	0	0	0	0	-1	0	0	1
-1	0	-1	1	0	1	0	0	0	0	0	-1	1	0	0	1
-1	0	-1	-1	1	0	1	1	-1	1	-1	0	0	0	0	1
0	0	-1	-1	0	0	0	1	0	0	0	-1	0	0	0	1
0	0	0	-1	0	0	-1	0	0	0	1	0	0	0	0	1
1	0	1	-1	0	-1	-1	0	0	0	0	-1	0	1	0	1
0	-1	0	-1	0	0	0	1	0	0	0	0	0	0	0	1
0	0	1	0	0	0	0	0	0	-1	-1	0	0	0	0	1
0	0	1	1	0	0	0	1	0	0	-1	0	0	0	1	1
1	0	1	0	0	1	-1	0	0	0	-1	0	0	-1	1	1
1	0	1	0	1	0	0	0	0	0	0	0	-1	0	0	1
0	0	0	1	0	0	1	0	0	-1	0	0	1	-1	-1	1
1	0	1	0	-1	0	-1	0	0	-1	-1	0	1	1	0	1
0	0	1	1	0	1	0	0	1	-1	-1	-1	-1	-1	1	1
-1	0	-1	0	1	0	1	0	0	0	0	0	-1	0	0	1
0	0	1	1	0	-1	0	-1	0	0	1	0	0	0	0	1
0	0	0	0	0	0	0	0	0	1	0	1	0	-1	0	1
1	0	1	0	0	1	-1	-1	0	1	-1	0	0	-1	1	1
1	0	1	1	0	-1	-1	1	0	0	1	-1	0	1	0	1
0	0	0	1	1	0	0	1	0	1	0	0	-1	0	0	1
1	0	1	-1	-1	-1	-1	-1	0	0	0	0	1	0	0	1
0	0	0	1	0	0	-1	0	-1	-1	0	0	0	1	0	1
0	0	1	-1	0	0	0	0	0	-1	1	0	0	0	-1	1
1	0	1	0	0	0	0	0	0	1	0	1	0	0	-1	1
-1	0	-1	-1	1	0	0	0	0	1	0	0	0	0	0	1
0	0	0	0	0	0	0	0	0	1	0	1	0	0	0	1
0	0	-1	-1	0	0	0	0	0	1	1	0	0	0	0	1
-1	-1	-1	0	0	1	1	0	1	0	0	0	0	-1	0	1
0	0	0	0	0	0	0	0	0	0	0	0	0	1	0	1
1	0	1	1	0	0	-1	0	0	-1	1	0	-1	0	0	1
-1	0	-1	-1	1	1	1	0	0	0	0	0	0	-1	0	1
1	0	1	-1	1	0	0	1	0	-1	-1	0	-1	0	0	1
-1	-1	-1	1	1	1	1	1	0	-1	0	0	0	0	-1	1
1	0	0	1	-1	0	-1	0	0	1	0	0	0	0	0	1
1	1	1	0	0	0	-1	0	-1	-1	1	0	0	0	0	1
-1	0	-1	-1	1	1	1	0	0	1	-1	0	0	0	0	1
-1	0	-1	-1	0	1	1	0	0	1	0	-1	0	-1	0	1
0	0	-1	-1	-1	0	0	0	0	1	1	0	0	0	0	1
0	0	0	0	1	0	0	1	0	0	0	-1	-1	0	0	1
-1	0	-1	1	0	0	0	0	0	-1	0	0	0	1	0	1
